# Supplementary material for: Early urine proteome changes in the Walker-256 tail-vein injection rat model
Source: Sci Rep. 2019 Sep 24;9:13804. doi: 10.1038/s41598-019-50301-1 (PMC6760176; doi:10.1038/s41598-019-50301-1)
Supplement: Supplementary file 2 — Dataset S2 and S3. [file 41598_2019_50301_MOESM2_ESM.xlsx]

## Sheet: Table S2
									Normalized abundance																																								Raw abundance
Accession	Peptide count	Peptides used for quantitation	Confidence score	Anova (p)	Max fold change	Highest mean condition	Lowest mean condition	Description	C-1A	C-1B	C-2A	C-2B	C-3A	C-3B	C-4A	C-4B	D2-1A	D2-1B	D2-2A	D2-2B	D2-3A	D2-3B	D2-4A	D2-4B	D4-1A	D4-1B	D4-2A	D4-2B	D4-3A	D4-3B	D4-4A	D4-4B	D6-1A	D6-1B	D6-2A	D6-2B	D6-3A	D6-3B	D6-4A	D6-4B	D9-1A	D9-1B	D9-2A	D9-2B	D9-3A	D9-3B	D9-4A	D9-4B	C-1A
O70513	16	15	1944.09	0	14.5786	D2	Control	O70513	6844.98	6145.48	4701.78	4772.3	5266.3	5137.76	4622.26	4721.55	80790.6	79090.7	77837.6	78401.4	55245.4	55655.9	94841.5	93536.5	56753.9	56899.7	49627.1	51313.7	36050.8	36934.1	56971.7	58412.9	21178.6	20794.4	12777.3	11831.7	14999.2	13097	21119.1	21031.5	13082.1	13124.8	12950.1	12084.5	18517.9	18205.1	13123.5	12484	3810.52
P05544;P09005	27	16	3149.81	1.11022e-15	3.54517	Control	D9	P05544	146261	139880	123692	120514	117271	112464	96647	97663	62703.8	64226.4	83732.9	80706.2	82011.1	78137.4	112620	109837	41516.6	42286.5	49640	51933.1	45038.8	46312.1	62324.9	66988.9	39370.8	40674.1	49983.6	52194	61896.1	67617.9	57581.4	64378.4	30719.5	30918	34415.5	35367	36077.9	37094	32358.5	32259	81421.6
P97615	2	2	132.94	1.44329e-15	331.673	D6	Control	P97615	1.02535	2.85407	0.786213	0.722315	2.55631	1.93835	0	0.934754	2.00993	2.29344	3.64095	0.76972	0.99495	2.1159	2.20846	3.29617	21.8038	13.4962	7.55375	6.39414	4.81045	6.36076	7.05881	7.29273	182.273	204.074	851.346	831.483	628.013	816.292	40.1311	34.2103	22.5951	14.3218	9.42475	11.6082	22.8612	21.6825	25.7548	19.5233	0.570801
Q562C9	6	6	295.1	5.66214e-15	4.65265	D6	Control	Q562C9	534.66	552.305	563.058	472.054	510.351	561.883	580.156	660.466	904.945	882.715	1642.27	1614.22	931.554	947.29	1575.21	1530.16	738.586	601.159	848.576	865.84	941.531	947.65	1032.94	1041.66	1871.11	1939.58	3265.47	2695.63	3335.35	2960.07	2202.5	2364.5	752.517	728.808	999.437	1105.27	1113.45	1162.18	976.838	1048.07	297.639
P20761	3	3	328.39	7.10543e-15	26.1651	D9	Control	P20761	47.5894	51.5847	159.865	120.453	103.801	112.88	53.6197	99.9595	136.012	263.359	159.859	228.014	100.807	115.622	215.352	295.02	131.322	120.535	141.972	136.878	98.4475	88.8041	139.166	134.118	194.457	218.243	749.855	927.307	212.605	312.716	152.942	198.79	1874.49	1966.84	2324.41	2440.84	1019.91	1191.82	4203.21	4595.85	26.4925
P14740	10	9	835.63	1.18794e-14	6.49993	D4	Control	P14740	2052.19	1858.65	3094.09	3120.07	3452.77	3444.14	2097.84	2263.7	9335.92	8917.15	11646.1	10753.4	13497	12685.5	20291.6	17815.7	14222	13416.4	15539.1	14281.1	15798.3	14809.6	25126.2	25798.3	7076.59	7209.42	7707.48	6029.87	8187.55	6626.86	14820.7	13440.2	8300.81	6907.26	12788.4	10819.9	10349.7	8911.49	12252.6	10800.7	1142.43
P62963	1	1	15.89	1.52101e-14	11.5183	D9	Control	P62963	477.144	527.98	399.483	440.764	772.764	910.403	878.994	923.383	1265.23	1251.85	970.253	927.438	826.961	948.443	538.978	607.107	1299.6	1123.15	991.564	977.105	956.278	886.815	886.574	670.811	3271.27	3401.29	4477.49	5426.23	1945.78	2237.44	1107.31	1323.76	4427.5	5164.44	9280.69	10017.3	4672.08	6304.25	10499.5	11037.6	265.62
P07522;Q5XI29	39	39	3601.56	1.9762e-14	3.33977	Control	D9	P07522	208174	202765	259837	254091	259123	253404	200777	199852	80461.5	81342.4	82198.2	82975	87578.3	91561.1	106820	109951	128415	117441	142632	142424	98757.6	98384.4	113639	118129	101438	102797	73280.4	61796.1	87950.9	79618.5	136716	131488	79904.2	75488.4	64909.5	66076.8	53338.2	54117.7	81987.1	74522.5	115888
Q62867	8	7	602.47	2.06501e-14	2.58732	Control	D9	Q62867	12068.4	11849.5	10103.7	9772.85	7913.23	7803.36	10272.8	10019.4	7171	7055.1	7817.66	7832.2	5837.43	5992.65	7722.88	7575.61	7305.78	7095.02	6975.77	6796.09	5433.37	5355.24	5109.23	5350.63	4706.47	4988.04	4330.44	4661.32	5096.08	5468.61	5774.23	6211.14	3664.26	3854.61	4348.27	4691.56	3170.16	3372.54	3691.27	4051.29	6718.36
Q6DGG1	9	8	931.98	2.08722e-14	12.4876	D6	Control	Q6DGG1	2659.39	2467.54	2406.83	3040.96	3251.21	2784.52	2907.91	3049.59	5284.77	5365.82	8132.63	7581.78	4005.3	3610.94	4405.94	4508.98	4305.75	4194.1	5425.03	5298.09	3279.01	3135.41	4243.1	4255.77	30573.5	31524.2	55851.1	59162.7	42245.2	41310.4	10124	11027.5	7281.66	6995.23	5407.23	5310.94	6832.87	6387.9	5568.21	6065.57	1480.45
P10959	4	3	379.18	2.10942e-14	2.68334	D2	D6	P10959	720.104	700.012	1179.13	946.926	919.26	944.303	796.463	846.149	868.622	825.981	1350.66	1206.05	760.132	705.665	884.117	847.222	418.786	398.414	291.43	307.691	505.919	435.987	410.426	481.205	367.506	374.278	288.829	300.629	347.218	273.744	424.488	399.116	387.361	335.641	412.569	326.629	446.361	367.756	514.01	442.481	400.874
P02650	6	5	567.24	2.72005e-14	3.84484	Control	D6	P02650	2655.31	2348.37	2421	2213.13	2464.3	2235.72	1843.46	1832.05	1096.85	1009.97	786.805	776.51	1204.84	1336.42	728.423	910.326	1806.6	1859.32	3044.73	3006.52	1969.92	1810.93	1615.11	1623.84	731.338	681.959	510.592	477.394	571.204	418.93	698.222	595.43	717.212	621.728	730.5	726.071	624.385	721.229	1368.14	1273.63	1478.18
P02767	2	2	196.71	2.86438e-14	4.46858	Control	D6	P02767	1667.4	1492.19	1211.19	1062.01	1096.46	1209.05	680.086	671.812	615.546	611.12	424.505	430.787	436.793	428.861	442.394	436.123	374.29	399.558	278.127	289.227	315.843	328.101	248.102	218.886	266.503	290.299	181.175	238.429	273.479	320.547	199.722	264.091	254.234	337.269	368.919	437.942	265.036	325.525	303.269	459.253	928.221
P20759	4	1	273.12	3.44169e-14	30.0335	D9	Control	P20759	4.94221	5.01608	8.17925	11.429	0.841296	2.00836	12.6156	23.6949	63.3353	59.5444	31.4805	26.0355	17.8783	21.7409	66.7052	48.0775	72.3879	57.5235	45.2949	50.9486	19.1535	19.4084	76.7194	85.4013	243.296	238.754	229.723	244.29	136.331	159.667	179.421	156.717	302.656	400.441	205.748	187.47	215.343	208.409	258.194	285.84	2.75127
P97829	1	1	28.71	5.24025e-14	4.29271	D6	Control	P97829	48.7082	35.7878	51.5757	43.9171	33.4911	27.3121	31.3265	28.8055	86.5401	65.1822	106.392	81.3228	98.7443	81.0195	124.361	103.451	80.7009	76.9956	65.01	71.7874	77.1445	66.6642	126.863	137.475	178.507	192.49	161.6	134.107	188.819	172.679	120.6	142.978	48.8667	47.7378	60.1156	50.3613	64.1405	56.3622	78.6358	65.6414	27.1153
P04937	18	15	2076.22	7.88258e-14	2.71725	Control	D9	P04937	24075.6	21636.7	18017.6	19393.1	21877.8	21410.7	19021.6	17398.6	12152.7	12257.9	14359.1	14455.7	13248	14252.5	21024.2	22637.6	13384.9	13689.7	14915	14572.9	12159.9	12714.2	16887.9	16333.6	14207.6	13711.7	11945.2	11522.9	17923.2	15954.2	14105.5	13997.7	7683.39	8111.01	7533.82	7243.55	8392.64	7184.41	7525.65	6250.63	13402.6
O35760	5	4	263.89	1.87073e-13	61.6917	D6	D2	O35760	14.9945	9.3716	23.8462	19.9704	28.2702	34.5124	12.7391	15.7621	10.5729	14.2964	8.96792	4.59974	14.2659	13.3562	8.45374	8.00393	14.9712	14.0835	32.0958	31.0563	28.8208	28.4351	8.53265	3.95424	229.119	252.379	1318.96	1694.52	617.836	722.477	115.688	139.61	56.0916	75.5173	43.9356	62.4173	58.1027	58.2258	44.0406	57.6206	8.34724
Q810F4	1	1	94.86	2.59792e-13	4.53124	D6	Control	Q810F4	447.774	416.544	337.052	323.031	370.663	333.594	188.78	231.202	591.414	598.986	801.361	780.427	911.403	797.616	849.412	865.423	656.953	649.878	656.132	628.582	582.948	579.83	829.07	783.87	1609.25	1668.1	1752.99	1886.47	1585.78	1623.68	854.45	1020.92	490.184	532.974	609.989	640.751	489.586	520.113	872.7	841.078	249.271
O35763	9	4	562.34	5.54445e-13	20.8056	D9	Control	O35763	24.0666	20.5731	12.1185	25.9576	43.702	74.8144	69.888	89.3325	173.013	189.143	228.091	245.457	676.654	724.414	193.307	188.042	195.78	205.996	319.375	332.535	848.669	776.795	559.475	560.853	262.646	238.605	181.054	232.614	197.708	219.975	451.862	476.568	733.46	836.154	1037.95	1027.82	959.331	1152.25	826.989	925.48	13.3976
Q04807	1	1	92.33	8.68305e-13	5.62041	Control	D6	Q04807	23387.6	20579.2	27712.8	26893.1	25531.5	24157.3	20931.6	21085	12698.2	11777.3	8956.8	7911.87	8944.47	9047.1	9987.17	10047.6	7183.63	7535.3	3870.82	3668.14	3326.31	3229	2644.95	2705.75	6955.9	6965.99	3130.39	3156.25	4526.51	3835.79	2867.91	2416.13	5716.5	4695.31	4421.87	3880.32	1759.4	1894.31	6900.3	5797.55	13019.6
P30152	7	7	440.61	1.16041e-12	91.7356	D6	Control	P30152	946.048	922.122	1816.01	1645.36	1256.44	1309.08	1287.6	1221.36	2412.59	2512.35	5794.73	6065.53	2765.99	2961.59	1640.93	1725.47	2599.04	2627.89	4144.94	4166.71	2191.61	2252.69	1997.95	2029.59	38214.9	39646.5	265995	320081	130677	147679	5560.78	6565.52	92813.8	107722	85803.9	100678	17972.9	21342.7	98369.7	100981	526.654
Q66HC9	1	1	13.25	1.31284e-12	7.28525	D9	Control	Q66HC9	1432.45	1483.72	972.86	1003.08	1220.66	1191.92	3353.6	3242.11	2238.19	2149.66	1594.28	1512.5	1501.86	1520.59	1959.74	2072.87	3961.19	4293.63	6708.82	6924.55	2488.76	2698.59	2404.05	2642.44	6661.23	7134.84	7362.11	10146.6	4097.53	4599.28	3455.45	4266.41	17192.7	19293.9	10229.9	10292.7	7270.94	8955.6	13047.7	14984.3	797.426
P00758	6	6	959.7	1.68021e-12	3.07865	Control	D9	P00758	111392	106958	92510.3	100577	127053	125282	67189.5	66658.3	33281.7	33566	50182.9	49795.2	36749.6	38890.2	38729.5	39106.5	33078.4	32713.9	48723.1	49881.4	29434.4	30432.8	30854.4	30535.2	21658.6	22039	34509.2	34088.3	35584.9	33287.5	39571.1	40931.5	31386.7	29824.3	30593.7	30606.5	26857.2	26481.2	42452.6	40879.3	62010.8
P07632	7	7	786.7	1.90148e-12	16.1937	D6	Control	P07632	28682.6	25484.9	9053.06	7843.46	12144.8	11456.6	10802.2	10188.3	16023.5	15347	43408.3	39248.8	24143.2	22702.7	33565	29869.2	14040.8	14579.8	24912.4	25826.3	21226.2	21209.5	17426.5	19942.9	142689	150263	450322	329614	373078	300888	69840	56205.4	52319	38951.3	48209.8	43498	36659.8	32138.2	60432.7	45698.8	15967.3
P83121	2	2	585.5	4.72133e-12	6.11582	Control	D6	P83121	586449	607809	362813	382368	423233	452038	236635	233864	77683.3	86103.9	106059	112004	138146	154340	127710	137225	118680	128147	100836	106757	131047	137543	59824.2	61729.1	44672.9	47665.1	37896.8	47693.3	113503	127038	52295.6	66400.8	95659.1	111031	79862.4	99689.3	56422.3	71298	57754.3	68235.1	326469
Q6XVN8;Q62625	1	1	43.39	6.48992e-12	3.51509	Control	D9	Q6XVN8	772.936	750.147	738.881	647.501	516.064	512.172	617.115	580.133	309.024	309.704	267.553	423.765	295.068	304.93	554.653	616.635	309.787	312.063	280.188	294.78	319.926	309.273	414.117	476.266	243.161	234.205	109.542	155.802	180.853	202.479	249.797	322.214	141.543	190.898	177.232	200.13	181.641	196.965	182.427	189.993	430.284
Q00238	6	6	468.44	6.86884e-12	2.52766	D6	Control	Q00238	934.105	859.47	756.218	771.663	747.722	745.688	955.812	1022.63	1093.81	995.908	1323.46	1205.42	1147.93	1149.25	1583.24	1658.59	1570.25	1435	1371.87	1394.58	1443.01	1355.21	1433.77	1480.89	2717.42	2791.94	2120.59	2428.96	2073.06	2109.74	1448.52	1480.96	1450.69	1471.06	1224.72	1264.33	1313.36	1304.19	1496.01	1518.88	520.005
P20760	9	6	620.33	7.9492e-12	6.59698	D9	D4	P20760	1607.55	1613.37	973.601	1131.36	1302.3	1331.07	944.255	1003.88	939.103	821.26	1002	891.659	1654.31	1721.71	1892.58	1906.2	886.142	1046.12	499.679	481.567	917.728	958.572	1132.47	1129.45	824.624	874.923	890.696	1020.9	1257	1384.56	1020.54	1094.52	6798.6	7131.82	5822.58	6528.32	2143.39	2499.25	7545	8051.16	894.906
O55164	1	1	13.47	9.45322e-12	6.23039	D9	Control	O55164	145.486	137.912	132.916	118.011	55.1211	73.5927	127.826	71.3468	115.09	97.8448	241.48	245.277	75.6378	70.4224	200.185	149.946	218.167	195.057	271.736	295.067	225.755	211.319	170.159	187.504	286.667	269.944	795.373	751.52	364.699	341.511	244.943	348.24	715.327	698.67	483.864	474.188	768.324	686.567	826.585	718.387	80.9906
P47967	8	6	657.68	9.4772e-12	3.9572	D6	Control	P47967	1706.67	1549.54	1845.75	1651.12	1541.45	2032.31	1532.53	1640.63	3527.54	3499.19	3068.78	2868.13	3371.7	3305.4	3359.25	3431.5	3731.4	3426.4	2151.47	2190.04	2906.33	2688.29	3749.38	3782.47	4712.51	4956.77	5456.89	5114.53	11184.6	10635.6	5530.24	5831.1	2200.27	2240.67	2964.34	2774.89	3077.82	3122.86	2061.21	1331.79	950.082
P18292	7	7	580.14	1.12103e-11	2.88709	D6	D9	P18292	13841.1	14462	12410.2	12938.3	14651.6	15491.4	9739.44	9994.34	5435.43	5814.59	8947.87	9729.48	6890.99	7584.58	10797.6	12011.9	9009.18	8294.76	9706.39	9644.17	7930.61	7242.22	9241.39	8910.32	16428	16585.3	27185.8	26868.6	33040.5	35506.1	17599.8	19020.7	7747.47	8236.8	7596.29	8218.4	7691.19	8545.01	8884.77	9664.44	7705.17
Q66H94	1	1	23.75	3.01019e-11	2.95165	D6	Control	Q66H94	1071.22	980.876	666.431	723.214	591.26	610.043	889.409	878.133	1315.64	1410.04	2581.67	2658.26	1472.58	1511.29	2723.32	2683.24	1528.15	1506.51	1951.34	1928.73	1718.96	1595.31	2005.39	2115.54	1918.67	1914.18	2551.93	2554.21	2464.83	2295.38	2660.59	2562.03	1829.09	1783.08	1462.87	1379.73	1738.08	1722.52	2156.39	2124.07	596.335
Q4QQW8	4	3	211.75	3.01842e-11	2.02933	D4	D9	Q4QQW8	267.212	274.017	385.72	356.852	298.819	296.163	349.812	295.332	354.511	328.409	413.202	369.424	432.737	414.871	392.807	392.162	303.95	287.04	396.714	398.95	433.547	451.082	414.764	434.596	288.646	297.067	326.058	301.283	288.487	280.699	274.672	314.363	155.117	128.757	243.773	217.896	183.927	169.765	240.583	197.953	148.754
P14046	25	5	2163.34	3.09954e-11	5.11217	D2	D6	P14046	977.886	1029.63	2329.59	1971.28	2377.7	2460.29	1708.56	1880.01	2578.55	2301.98	3971.45	3605.41	1815.39	1465.84	1819.15	1666.73	1089.68	737.695	586.628	521.238	540.163	523.761	1265.88	1298.96	589.629	619.064	189.71	215.566	334.011	578.205	566.782	667.572	494.074	499.059	412.378	396.113	562.682	637.237	449.352	394.392	544.378
Q6P7A9	8	6	710.58	3.18985e-11	5.284	D6	D9	Q6P7A9	1111.56	1072.47	2290.02	2238.5	2023.12	1908.98	1318.51	1234.24	1820.72	1593.97	1498.06	1377.75	1381.1	1359.89	1542.63	1584.65	1394.98	1249.46	1177.43	1116.72	1210.84	1195.67	1349.26	1339.34	3091.56	3171.24	2727.11	3429.17	5144.91	6009.88	1716.77	1898.87	829.591	747.79	583.442	567.019	875.215	797.664	404.394	340.513	618.791
P14925	1	1	23.46	4.70382e-11	107.877	Control	D9	P14925	18.3016	15.8334	21.7987	18.3374	21.8559	23.6653	9.47448	11.5156	4.35561	4.70379	10.3485	3.89955	0	0.904162	7.89989	10.4396	6.90046	6.30393	5.85512	4.37169	7.69661	6.79437	12.2646	14.8185	4.67678	1.53375	2.45734	4.39634	5.0056	4.74554	8.18572	15.2223	0	0	0	0	0	1.30503	0	0	10.1883
P05545	22	12	2967.89	5.82993e-11	2.71041	Control	D9	P05545	138916	133192	75217.3	69316.2	96236.2	96003	61447.3	62544.1	51399.7	51340.2	62215.8	59498.6	63202.6	66155	73881.7	71101.9	34103.5	43090.9	45585.4	47752.9	39006	39643	46825.4	48953.1	26123.1	27167.2	23528.8	25966.9	39125.4	39845.1	44970.2	45995.2	25512.9	28775.6	36784.6	37406.5	34896	35572.3	36493.7	34950.2	77332.8
Q6AYR6	1	1	46.68	5.97604e-11	Infinity	D6	D9	Q6AYR6	0	0	0.147339	0.231888	0.175576	0	0	0.720519	0	0	0	0	0.219252	0.130435	0	0.346998	0	0.160689	0	0.118333	0.221768	0	0	0	26.4855	25.2704	22.8867	20.3667	79.6386	79.7014	0.205202	2.2792	0	0	0	0	0	0	0	0	0
Q5J3E5	1	1	18.72	6.7535e-11	114.569	D9	Control	Q5J3E5	25.6231	27.6232	3.9122	6.67512	53.3282	61.747	18.0433	9.19837	19.8578	60.0561	244.301	363.492	175.793	271.738	220.386	234.331	652.086	653.331	1155.48	1015.56	388.273	410.698	163.888	159.802	574.226	583.758	3431.95	5431.53	2165.93	2059.09	262.049	250.965	3347.13	3475.23	5148.94	5125.81	530.209	518.354	3243.35	2229.37	14.2641
Q01205	2	2	147.05	9.42146e-11	5.02029	D6	D9	Q01205	593.456	577.816	553.472	514.613	448.971	473.714	264.912	257.257	203.271	223.08	280.783	288.446	307.58	291.765	725.704	715.542	222.019	216.593	185.965	204.136	277.538	255.978	364.202	373.961	982.926	1024.47	1447.21	1466.46	1867.2	1863.11	812.553	942.545	268.63	283.767	195.992	218.11	335.96	377.214	186.927	206.286	330.37
P07171;P47728	5	5	361.84	1.34388e-10	4.749	Control	D9	P07171	2292.12	1984.8	2147.58	2124.35	2080.26	2449.64	3227.17	3288.78	1367.29	1354.1	1893.37	2027.09	1299.9	1499.72	2189.85	2102.79	1337.84	1214.81	746.496	732.448	639.089	690.966	1909.4	1946.92	1228.47	1254.64	1304.51	1354.9	572.174	643.271	1065.58	1064.16	460.073	514.93	353.79	356.603	712.435	806.138	445.891	476.214	1276
Q5PPH0	3	3	185.06	1.40381e-10	13.9553	D6	D4	Q5PPH0	42.0808	43.6352	40.4417	36.0893	43.1802	38.3607	37.8277	26.5695	36.1952	32.9639	36.7113	47.7893	35.328	44.1181	38.6499	29.3025	29.0981	29.2879	37.4711	45.5399	35.242	44.5871	29.3225	39.4975	264.941	280.872	919.509	1182.59	566.658	688.44	72.2393	72.4346	110.911	159.398	129.319	120.572	64.1723	91.305	78.8817	86.8759	23.4259
Q6MG61	3	3	227.46	1.55997e-10	11.5531	D4	Control	Q6MG61	36.5344	32.9003	38.3741	39.776	49.3076	60.8426	105.507	56.4005	345.375	327.896	207.434	184.705	955.793	986.015	104.027	122.465	417.364	374.139	400.599	419.248	1167.54	1155.23	438.228	475.808	343.227	353.256	226.982	237.62	564.017	620.11	209.574	218.488	389.573	472.182	784.49	850.406	428.764	395.021	514.141	533.149	20.3383
Q9QX79	6	6	315.05	1.9689e-10	14.495	Control	D9	Q9QX79	1264.37	1305.04	1236.63	1251.36	1573.67	1612.35	358.684	363.431	659.263	778.315	555.469	624.658	747.649	850.925	506.648	529.422	274.068	248.902	69.1513	66.7857	112.937	119.179	306.56	324.47	197.107	201.828	204.225	101.109	148.222	151.277	121.446	139.292	151.235	116.857	10.8024	15.4982	98.3558	80.8325	118.178	26.7655	703.858
Q6P734	3	3	308.07	2.34496e-10	3.42057	D9	Control	Q6P734	208.119	227.472	141.997	157.165	275.186	317.503	94.1492	121.158	417.745	675.647	592.739	624.058	717.001	887.274	645.246	704.438	505.807	501.676	578.088	589.083	322.147	311.205	407.28	472.623	576.387	603.548	492.119	584.051	539.85	630.408	256.133	337.571	524.909	530.315	712.281	827.883	674.969	702.943	642.633	661.15	115.858
O35142	1	1	14.7	2.68822e-10	6.48484	D6	Control	O35142	2406.37	2309.06	930.686	749.024	1962.64	1764.18	1834.76	1527.6	2422.45	2780.68	2998.21	3028.32	1798.35	1818.88	2648.07	2466.82	2524.47	2782.91	2043.74	2121.35	2091.74	1910.72	1500.38	1665.39	10225.4	11126.6	17322.5	13294.8	15394	13606.8	3534.01	2939.55	9399.29	6928.56	6529.21	7077.25	3528.67	3594.42	5954.9	5560.81	1339.6
O55004	1	1	14.13	2.82756e-10	546.671	D9	Control	O55004	0	0	0	0	0.508365	0	0	0	1.10189	1.48685	0.4859	0.260411	1.27892	0.480388	27.8754	23.7193	10.9424	8.35641	23.7461	15.6354	13.8866	8.03779	4.05187	12.6855	5.27601	5.23845	9.19071	18.8551	6.66534	9.85635	9.75104	6.99387	36.4743	22.6629	30.9511	15.0049	19.0577	7.17179	40.88	105.705	0
Q9JLS4	1	1	126.73	4.12718e-10	3.15542	Control	D9	Q9JLS4	445.959	467.642	515.459	429.205	334.887	347.713	564.157	474.115	277.883	214.742	192.727	209.031	321.473	315.328	412.547	408.958	268.651	260.71	281.595	292.012	298.313	283.839	305.714	339.179	158.513	160.09	49.1656	73.9913	145.353	162.154	190.828	216.881	154.795	175.612	145.152	151.087	114.12	144.937	111.801	136.78	248.26
P85971	7	7	998.46	4.69968e-10	4.80353	D6	D2	P85971	2418.12	2298.56	4585.92	4685.98	3958.01	3811.6	2157.04	2541.52	2690.24	2612.55	2941.17	3050.4	3274.8	3211.12	3335.85	3369.59	3554.62	3526.62	3015.39	3012.49	3893.22	3689.32	3271.55	3364.86	9626.44	10001.8	16558.9	18684.5	24576.3	24641.4	6771.65	6756.91	11343.6	10638.3	4692.32	4600.25	3804.76	4262.74	4946.68	5332.29	1346.14
Q1WIM1	1	1	52.87	4.7628e-10	3.05454	D9	Control	Q1WIM1	79.0464	118.149	57.7446	70.3666	127.004	103.921	81.4869	82.1165	83.567	65.5192	60.8084	57.5512	86.8419	101.038	155.515	139.713	93.076	91.1353	104.794	116.65	89.9499	80.8012	99.967	86.5278	107.319	102.732	212.265	187.696	158.125	144.646	143.428	149.918	251.467	235.488	249.947	221.867	203.656	227.728	411.549	397.06	44.0042
E9PTA2	1	1	18.37	6.74603e-10	85.7653	D9	Control	E9PTA2	104.043	136.148	70.7527	70.7019	56.9465	129.144	219.645	214.668	421.954	629.407	29.1678	76.5089	25.5604	26.5432	299.552	246.023	1970.94	1633.01	318.955	238.337	205.651	170.776	102.971	122.23	3655.46	3682.69	1042.58	860.911	275.337	470.513	244.118	205.238	24029.3	22178.6	5873.28	5357.48	4553.67	4434.3	10398.2	9116.27	57.9194
Q63621	5	5	195.73	7.36199e-10	2.46842	D9	Control	Q63621	957.084	934.236	831.811	930.08	1077.52	1041.1	558.031	523.207	735.768	831.12	1324.75	1564.51	1058.1	1174.07	1082.3	1155.82	1060.23	1014.54	1087.3	1094.66	1025.88	900.487	735.933	720.929	973.106	976.813	1236.2	1030.61	1032.99	957.789	909.465	873.705	2614.34	2339.08	2375.74	2324.85	1566.57	1669.44	1991.56	2034.67	532.797
P05065	3	3	113.24	7.54697e-10	3.43037	D6	Control	P05065	238.856	244.634	193.706	155.782	217.824	204.053	207.296	235.961	382.218	375.665	292.483	320.384	439.268	467.956	475.723	495.163	275.995	300.291	307.758	287.505	337.569	312.474	317.571	316.869	746.104	701.834	1058.56	1004.75	868.943	673.571	385.543	385.857	242.47	184.058	385.725	311.399	402.498	447.981	293.139	240.674	132.969
Q02765	3	3	264.39	7.81754e-10	3.54657	D9	Control	Q02765	875.136	790.917	891.528	703.32	660.154	640.051	1711.09	1631.33	1830.43	1452.5	1470.3	1203.69	839.457	772.463	1070.59	947.897	2464.92	2287.73	1359.15	1295.11	1109.57	1115.68	903.422	888.735	2480.19	2335.71	2527.03	2749.66	3018.9	2920.67	1528.69	1536.46	3877.66	3560.78	3745.84	3206.47	3170.32	2840.82	3910.05	3718.43	487.178
Q4QRB4;P69897;P85108;Q3KRE8;Q6P9T8	3	3	100.6	1.00673e-09	4.07089	D2	Control	Q4QRB4	53.343	69.9103	36.6205	41.9398	70.2138	56.2463	48.1135	52.9908	236.13	253.496	187.275	192.48	317.612	357.435	92.5715	110.952	192.988	157.262	214.64	190.069	173.048	187.761	215.324	191.633	130.313	122.186	110.361	107.634	117.27	166.2	165.023	156.654	73.5659	88.0583	144.239	144.441	220.473	214.293	123.434	160.86	29.6954
P61972	5	5	365.81	1.83e-09	6.06201	D6	D2	P61972	327.881	309.158	351.504	352.207	291.813	267.717	239.327	213.703	348.806	266.812	256.602	254.303	324.301	288.497	230.74	263.185	457.802	440.603	198.541	203.151	458.892	479.411	401.713	380.716	807.378	838.212	2031.93	2388.59	2858.25	3279.68	646.388	687.534	933.943	1129.93	643.923	645.419	545.965	567.797	503.583	358.352	182.528
P02764	11	11	1179.74	2.01394e-09	10.0875	D9	Control	P02764	6899.56	6984.95	2662.22	2714.66	9546.04	9817.44	4381.66	4443.82	8467.26	8785.73	31365.2	30003.7	12179.3	12035.8	21169.8	19655.2	11071.7	11876.4	22138.1	22627.5	13168.2	13753.5	15038	16152.2	19462	19614.1	68432.4	66761.6	41802.5	41745.6	15364.3	16092.4	47551.7	49310.3	81371.1	83845.3	24796.1	23768.4	86113.1	81901.6	3840.9
Q5I0D7	3	3	144.59	2.82904e-09	2.72063	Control	D9	Q5I0D7	4395.29	4569.88	8564.7	9594.19	8206.88	8451.07	7745.81	7888.42	4162.13	4663.52	4106.33	4725.03	5468.14	5953.94	3819.73	4253.73	4316.33	4266.58	4727.52	4651.71	5549.44	5256.91	4817.66	4616.01	2867.27	2994.03	1882.47	2174.53	2832.36	2987.74	4135.62	4642.1	1788.44	1967.97	2951.31	3429.72	3245.25	3899.2	2109.33	2447.95	2446.81
P20762	1	1	131.61	2.85541e-09	29.4663	D9	Control	P20762	0	0	3.09998	4.80712	13.7937	9.69894	19.5001	29.9912	136.344	162.962	37.6175	42.225	39.6062	48.5652	52.5395	54.4453	251.846	238.379	36.4305	30.8567	37.717	41.4552	17.8409	20.1549	394.839	398.268	229.466	255.117	163.901	171.998	99.379	124.169	180.481	166.198	287.319	271.691	154.279	146.915	642.642	534.033	0
Q5U2Q3	4	4	270.83	3.22642e-09	10.0671	D9	Control	Q5U2Q3	300.098	292.003	257.698	226.431	662.25	647.143	382.291	330.552	768.757	766.476	1658.47	1634.73	1242.02	1372.56	1221.64	1535.39	667.916	297.614	1537.37	1471.19	1192.35	1252.49	1166.47	1176.8	1227.09	1237.82	8263.67	4167.8	2466.58	1855.14	1218.96	1107.87	3075.66	2782.95	5071.19	5170.89	1847.42	1815.95	5706.55	5721.93	167.061
P31211	8	7	1005.77	3.57926e-09	2.75913	D2	D9	P31211	8371.64	8430.76	4262.91	4642.06	5763.27	5902.11	7487.49	7503.77	7758.43	7962.4	9030.36	9044.13	5066.24	5224.14	9266.43	9733.95	6323.19	6830.86	6259.64	6254.4	3599.32	3806.29	6610.13	6532.13	4377.17	4589.11	2428.94	3018.07	2655.37	2833.07	4636.8	5347.24	2926.57	3312.26	2334.2	2883.76	2683.25	3009.03	2671.86	3043.58	4660.39
P55051	4	3	344.05	4.09704e-09	2.43221	D6	D9	P55051	11714.1	12008.1	11534.1	12014.6	8402.69	8550.01	7639.27	7791.52	6801.4	7968.53	7235.86	7440.84	9987.04	10316.1	12877.2	12974.3	12781.5	13137.5	11636.1	11453.7	11534.7	12071.3	10932.8	12142.3	8765.08	9028.36	14132.7	10495.5	13657.9	12324	13906.5	13459.1	5124.98	4842.37	4183.41	4332.07	2912.42	3183.8	7223.23	7573.08	6521.09
Q64230	16	15	1488.66	4.257e-09	1.99967	Control	D6	Q64230	21553.6	21488	22842.6	23161.5	19765.3	19915.9	14726.4	15121.9	15681.3	15601.5	16535	15147.5	20108.9	20215.8	17360.8	17621.4	15586.1	15862	15778.2	15750.1	16711	17157.4	20266.1	21188.1	11325.5	11567.6	6353.15	5873.75	8496.03	8842.13	12717.1	14125.4	10766.4	10618.7	10514.6	10376.3	11421	11892.8	14050.6	13112.4	11998.7
P31977	9	5	626.73	6.43187e-09	3.00382	D4	Control	P31977	274.751	320.958	239.243	228.891	312.253	332.397	311.913	193.44	677.933	696.012	572.705	574.307	901.09	1086.61	376.742	427.181	665.748	632.91	663.582	698.268	1255.08	1256.35	744.445	733.608	811.791	834.396	779.155	1118.48	819.723	840.666	482.285	579.004	477.865	619.03	1053.48	1120.07	675.981	723.101	699.533	764.477	152.951
Q63041	38	37	4241.14	7.62202e-09	2.59589	Control	D9	Q63041	42230.3	39883.2	69242	68120.2	75873.4	74651.4	70652.8	67450	31102.2	31924.9	39886.4	38569	31818.6	31942.5	20586.6	19764.1	34180.8	33262.5	39424.9	39180.7	29332.8	29476.5	21054.2	21964	31935	32519.5	27410.9	25642.7	31776.3	28749.1	33181.3	32206.8	29355.6	27463.3	27462.5	24933.9	17156.2	16349.4	28138.2	24874.5	23509.1
P11232	8	7	557.53	7.78253e-09	17.8611	D6	Control	P11232	798.202	784.752	244.587	242.958	427.999	339.072	576.781	534.523	539.277	410.863	693.176	712.454	383.392	414.542	898.232	994.361	453.435	422.493	452.412	448.368	697.456	667.056	660.526	628.847	2415.78	2537.86	17320.7	18440	12698.7	14556.3	1305.45	1256.66	717.704	781.156	766.815	782.917	1471.75	1545.34	614.15	765.635	444.35
P63018;P0DMW0;P0DMW1;P14659;P55063	9	6	755.01	9.28777e-09	2.41191	D2	Control	P63018	288.288	296.061	509.627	547.776	750.803	676.229	618.641	574.133	1490.33	1437.74	1205.41	1307.21	1582.36	1559.01	877.291	819.138	1298.6	1198.44	984.798	1165.77	1631.52	1545.41	1059.58	1109.12	1057.43	1242.55	818.986	664.252	956.799	941.517	1048.79	990.109	939.57	1055.94	1222.55	1078.83	1125.12	1127.39	1230.49	1507.36	160.486
P97574	1	1	118.27	9.34093e-09	5.52603	D9	Control	P97574	60.0766	50.3517	149.543	170.951	139.643	176.679	208.925	216.255	449.284	346.121	111.357	113.718	199.104	189.074	90.054	110.165	439.757	458.106	230.785	162.18	219.61	233.081	186.002	254.825	512.778	478.621	530.265	432.344	304.514	231.092	229.125	224.135	991.97	823.324	844.26	764.219	688.944	611.243	936.377	818.511	33.4439
O88766	5	5	256.1	9.86111e-09	14.0227	D6	Control	O88766	28.367	11.1714	29.4979	70.2953	71.6588	43.7347	54.2451	39.686	59.5812	76.6062	179.242	193.008	45.355	57.5863	108.694	105.704	47.5209	45.3715	60.4069	74.7962	49.7909	53.8188	92.2734	90.9674	185.804	183.375	1338.55	1203.46	640.98	666.356	324.262	346.312	70.357	83.4692	142.806	190.712	189.244	232.29	530.658	660.852	15.7916
P86411	1	1	14.77	1.00384e-08	3.75377	Control	D9	P86411	532.976	557.013	429.436	516.822	402.179	520.832	453.122	474.951	219.287	310.808	251.785	334.181	285.496	335.76	536.257	679.289	143.75	204.621	257.022	276.253	169.07	189.918	295.694	318.216	129.549	142.914	59.8092	120.147	86.9288	155.664	202.549	383.691	83.4397	134.999	105.069	185.478	98.2185	182.346	76.2599	169.77	296.702
Q03626	22	3	1895.75	1.00544e-08	5.01961	D2	D9	Q03626	351.869	307.474	656.569	632.237	795.006	810.347	551.205	501.837	540.613	428.313	850.709	835.067	633.929	675.931	455.977	473.894	291.148	238.844	191.158	161.855	198.665	235.006	378.294	353.191	119.567	114.947	11.2338	49.8173	190.969	230.06	149.415	171.213	128.088	177.74	148.555	173.498	83.5473	101.102	93.1112	69.4222	195.881
Q3KRD8	2	2	228.05	1.02414e-08	6.55612	D6	Control	Q3KRD8	89.9922	121.186	139.095	138.422	368.812	247.288	233.752	203.38	440.493	497.977	411.845	599.403	397.945	467.057	260.15	362.058	168.404	166.659	267.856	292.364	195.345	217.688	361.408	437.838	882.826	903.259	1951.03	1899.75	1770.17	1941.16	391.034	369.836	467.025	526.84	444.308	607.698	477.878	403.488	620.908	408.033	50.0976
P15083	15	15	1577.21	1.08377e-08	2.14294	D2	Control	P15083	5419.63	4889.22	6235.31	6091.54	4989.66	4985.58	6238.88	6066.77	9421.53	9423.37	11178.3	10955.4	11065.7	10953.1	16788.4	16467.8	8998.17	8507.97	7630.36	7479.69	10077.3	9610.08	11272.6	11335.9	6666.96	6663.88	11767.9	11346.2	10286.1	9250.99	11244.1	10808.4	8165.23	7749.8	9863.94	9484.32	8984.25	9071.85	8895.12	8743.51	3017.05
O35244	3	3	230.8	1.30646e-08	17.6085	D6	Control	O35244	195.926	184.707	280.652	227.565	189.358	164.289	428.341	410.783	907.33	879.592	708.103	682.962	1004.41	982.601	864.53	835.976	633.556	597.168	368.743	344.368	552.864	534.518	738.597	745.942	1359.19	1403.4	10962.8	14053.3	3391.96	3822.68	784.299	876.551	808.232	822.194	3149.28	3648.42	1390.56	1467.41	1770.43	2041.78	109.07
Q6P767	2	2	82.9	1.44863e-08	3.77748	D4	Control	Q6P767	304.124	321.856	238.548	230.091	196.643	210.012	92.5476	84.971	449.341	417.208	586.889	636.818	976.911	982.82	650.669	616.779	584.091	581.145	929.713	890.053	712.236	691.265	978.126	974.974	513.589	493.704	777.853	609.602	884.924	810.509	946.499	864.005	477.124	398.842	182.543	251.163	731.189	665.89	517.759	398.882	169.302
P24090	8	8	1011.79	1.73259e-08	2.85204	Control	D9	P24090	66618.5	59661.5	48751.3	41865.6	39849.2	38605.4	23551.9	23940	21421.5	20439.6	30920.7	28463.3	25045.8	24473.9	35102.1	34444.2	20071.6	20527.3	20051.4	19347.1	20188.7	19055.9	23389.7	23200.4	19468.3	18071.1	29832.4	21440.7	32796.1	26133.7	19485	15586.5	17495.4	15670.1	14737.4	14706.9	12331.6	12169	17473	15626.7	37085.7
Q6IMF3;Q6IG01;Q6IG03	7	6	676.52	1.90996e-08	2.59348	D9	Control	Q6IMF3	1828.5	1625.42	1236.68	984.868	1000.19	1049.61	1057.44	1128.74	1195.85	1436.91	1154.28	1235.32	2321.3	2407.82	1282.29	1435.62	2087.15	2049.92	2527.54	2516.51	2733.17	2606.48	1361.79	1308.09	3405.06	3293.75	3298.89	2237.87	1979.48	1691.57	2851.52	2725.39	4324.99	3194.08	3546.64	3235.14	2615.56	2530.01	3401.33	2857.45	1017.91
Q9Z2L0	6	4	482.17	2.07082e-08	35.3505	D2	Control	Q9Z2L0	12.8236	11.3438	1.93586	2.52757	0.685392	8.03663	22.2137	10.9774	85.2179	51.5822	50.1742	51.4972	1094.81	1135.48	8.85054	16.1621	294.624	295.212	228.508	179.327	212.911	194.162	393.252	386.922	125.236	123.158	83.4458	119.758	297.391	340.363	283.358	356.149	109.695	112.587	123.699	199.975	105.66	140.804	225.058	297.449	7.13877
Q642A7	3	3	261.66	2.45447e-08	1.79116	D4	D9	Q642A7	1828.06	1763.11	1887.36	1640.79	1742.82	1737.69	1727.01	1715.39	2040.73	2055.56	2396.23	2185.5	1997.16	1937.8	2304.06	2113.36	2569.49	2469.85	2351.94	2369.95	2159.29	2075.15	2255.18	2384.73	1659.62	1754.67	1133.21	1310.56	1153.66	1175.94	2241.76	2436.88	1055.48	1123.18	1359.74	1322.67	1258.15	1342.36	1552.38	1390.23	1017.66
Q9JIK1	6	5	401.29	2.48079e-08	1.72272	Control	D6	Q9JIK1	1886.95	1759.07	1551.89	1505.62	1617.39	1431.2	1500.31	1515.1	1231.79	1239.97	1696.03	1666.65	1584.72	1467.17	1668.98	1546.42	993.696	976.979	1399.47	1459.75	1446.77	1336.33	1076.02	1131.02	902.656	885.357	1258.92	1090.16	908.965	789.984	783.487	791.739	637.946	611.882	1202.65	1159.24	1003.74	1006.45	977.397	940.744	1050.45
O70244	5	4	326.78	3.8961e-08	8.14913	D9	Control	O70244	497.135	554.32	434.062	463.528	681.941	881.529	135.281	208.244	593.796	615.88	467.473	476.659	498.132	536.692	530.231	511.389	553.117	474.186	470.371	490.907	594.797	588.404	524.111	547.401	526.94	560.918	1800.23	1797.21	779.677	791.549	768.481	844.12	2370.89	2470.06	1292.33	1350.66	1741.87	2110.48	9791.86	10295.2	276.749
P16391	5	2	483.06	3.90729e-08	21.5017	D6	Control	P16391	11.7327	9.38968	98.2879	67.6657	6.72028	5.17087	64.5468	73.1335	209.014	217.935	63.9074	72.2598	239.539	250.409	912.682	906.654	314.619	339.2	91.853	97.2262	316.376	341.868	532.171	514.708	778.908	731.114	257.23	332.174	1178.24	1286.15	1241.99	1432.69	527.919	582.442	613.097	733.267	748.435	864.378	137.875	157.287	6.53146
P02651	5	4	295.62	4.0156e-08	2.19414	D4	D9	P02651	35816.8	35834	68257.9	70869.9	51777.2	54794.8	76448.2	72777.9	45600.8	48193.3	45724.7	48025.8	57204.4	63205.5	61465.3	66125.7	70321.8	69996.3	64845.3	63118.2	57697.3	55887.3	52501.2	52232.6	44121.5	44958.4	37504.8	36308.8	57008.2	54815.1	69482.7	70558.3	30650.3	28715.9	25420.1	25269.3	21749.6	23510.5	32315.5	34141.8	19938.8
B5DFC9	3	2	289.33	4.09459e-08	2.55574	D4	D2	B5DFC9	142.157	120.058	294.629	283.477	267.461	276.945	184.791	203.535	133.375	122.42	132.331	122.553	74.9929	78.0277	84.6773	86.5326	311.173	274.252	271.032	245.698	174.293	175.265	325.963	356.139	225.733	212.406	359.08	264.098	267.853	172.344	285.832	275.907	49.5751	49.7931	138.438	84.1208	120.984	93.4657	169.122	151.313	79.1371
D4A523	1	1	21.76	4.41983e-08	Infinity	D9	Control	D4A523	0	0	0	0	0	0	0	0	0	0	0	0	2.02014	1.64752	0	0	34.3468	14.4722	21.0509	21.3951	24.9752	33.9973	0	0	42.0324	57.5967	8.41634	4.54395	8.68448	20.3224	0	0	577.357	781.186	32.8756	31.4134	14.1007	23.2091	40.5837	93.5422	0
P48199	3	3	276.98	4.59968e-08	3.09502	Control	D9	P48199	1282.87	1368.62	2471.91	2563.43	3466.31	3606.35	2705.42	2752.96	3199.78	3134.53	2818.36	2850.95	2108.39	2153.93	1444.54	1545.99	1145.65	1164.87	1269.9	1353.56	581.673	561.944	1115.18	1113.74	676.489	687.186	1782.6	1912.26	1076.7	1145.03	817.125	1089.88	563.081	630.194	958.153	1139.83	635.347	777.925	815.172	1012.68	714.158
Q63270	1	1	18.82	4.92623e-08	3.22416	D9	Control	Q63270	41.2597	29.8144	41.9182	43.2212	29.978	20.8899	91.6332	76.6651	118.972	141.212	109.191	111.746	151.42	141.234	155.771	222.616	97.6858	104.529	76.6071	74.09	130.406	149.913	132.014	102.657	107.435	115.004	172.063	232.849	74.7011	95.816	119.24	104.567	79.0528	105.752	168.359	156.72	204.116	197.936	158.243	140.105	22.9688
P07154	4	3	258.13	5.28518e-08	3.19793	D2	D9	P07154	825.94	863.577	1262.06	1145.64	1106.42	1058.38	853.795	789.55	1048.24	1052.05	993.574	1027.91	973.508	1032.54	2117.08	2332.66	706.946	689.898	489.649	463.319	771.392	856.429	1150.2	1175.18	474.957	485.091	599.96	532.529	639.589	586.017	923.015	1086.84	307.724	334.722	389.637	397.897	550.935	536.477	405.026	385.206	459.791
P04692;P09495;P58775;Q63610	1	1	30.76	5.88711e-08	21.8199	D9	Control	P04692	0	15.2607	30.7814	68.0747	93.4341	55.3382	65.7352	79.0346	65.6032	109.399	74.5515	157.635	193.254	229.465	135.496	158.327	263.679	305.469	335.629	309.636	218.663	227.658	150.905	107.919	452.34	443.179	1143.88	884.547	313.918	263.198	156.123	128.446	1361.21	1190.33	1313.5	1466.62	635.362	581.364	895.457	1451.22	0
Q99J86	1	1	29.4	6.04214e-08	7.79619	Control	D4	Q99J86	58.4949	57.0543	66.6293	65.1509	65.8228	68.9198	52.1248	42.0382	25.9699	24.2165	37.4377	33.6889	30.284	25.5123	41.6051	38.691	7.83372	10.243	2.90316	4.49577	11.8091	6.71622	6.84174	10.2429	5.53821	5.61328	65.6607	74.4365	26.2266	27.7128	20.5611	16.1676	16.2073	18.7284	21.6181	31.7318	32.6081	39.1894	50.7978	46.6872	32.5634
P63259;P60711	16	8	1596.09	6.10201e-08	3.35071	D9	Control	P63259	944.104	881.142	969.637	887.058	1039.57	1026.08	1087.47	1069.03	2657.26	2361.02	2256.74	1967.59	4354.2	4231.69	1147.22	1122.61	2476.64	2723.7	2773.54	2865.68	4946.89	4826.16	2262.18	2299.68	1899.58	1815.14	3415.3	1091.19	1897.24	1788.51	1294.25	979.426	3477.83	2868.55	3608.23	3380.75	4165.44	3646.78	2974.04	2362.72	525.572
P08649	21	20	1706.43	6.63924e-08	3.3131	D6	Control	P08649	1579.1	2038.96	2040.45	1950.75	2835.97	2745.53	1585.03	1553.01	3340.06	4414.93	5092.77	5040.31	3044.07	2912.39	4808.55	4888.82	3589.78	3963.31	3479.5	3464.65	4480.61	4186.36	4607.51	4316.93	4167.67	3731.1	9734.95	7074.8	10863.2	8799.59	5370.04	4357.56	3130.54	2814.83	3775.61	3295.86	3780.12	3456.19	6954.86	5442.05	879.065
O70617	1	1	14.88	7.62437e-08	6.64167	D9	D2	O70617	38.2452	36.9642	184.9	202.711	55.2368	61.5283	107.384	72.8389	153.268	175.304	64.0189	57.7339	68.3296	63.441	51.5386	45.6392	310.032	353.773	136.444	131.607	99.2972	94.1664	102.131	91.7851	459.113	427.9	250.184	305.709	203.108	209.898	178.001	211.574	1009.29	1258.6	245.363	275.935	282.147	355.723	468.282	616.172	21.2906
P98158	55	53	4731.57	8.26581e-08	2.27611	Control	D9	P98158	20107.3	19506.7	47423.6	45166.5	41497.5	39619.5	33624.3	32188	22106.9	22912.3	20050.7	19947.7	27488	27492.6	16286.8	16561.9	25940.6	24445.8	24540.8	25028.7	20404.5	19599	20819.2	21459.1	16814.7	17544.4	14083.4	12404.5	14316.6	14704.7	20512.7	22131.7	14048.6	13822	15190.1	16799.7	13254.1	13455.6	17506.8	18559.4	11193.5
P02770	46	44	5380.53	8.57146e-08	3.03158	Control	D9	P02770	775895	734627	1.20108e+06	1.14268e+06	1.11873e+06	1.11927e+06	467450	460925	833341	830659	986128	969876	697703	684958	451842	445722	363132	353142	222397	223467	265337	261469	391263	407791	259048	269949	715355	591033	582539	524998	251695	236189	293214	260047	331342	312144	230541	225465	349338	313753	431932
Q9WTQ2	3	3	182.76	9.49481e-08	2.66436	D2	D9	Q9WTQ2	441.15	413.617	641.032	615.63	413.768	438.131	360.999	332.028	901.289	906.501	1324.6	1252.76	1277.1	1240.49	696.306	687.903	654.962	631.523	767.84	755.309	687.256	654.205	584.621	640.284	437.944	423.684	523.832	448.677	797.984	667.879	319.571	308.354	244.19	222.832	578.127	474.796	295.932	323.79	542.92	427.71	245.583
B2RZ78	1	1	22.58	1.04119e-07	114235	D6	D2	B2RZ78	18.8618	12.3511	0	1.41538	4.87022	10.0598	0	0	0	0	0	0	0.0104308	0.0048111	0	0	0.277047	4.43088	19.0741	31.9958	3.51115	9.83159	0	2.64922	75.6956	88.4525	456.482	410.386	349.106	350.078	6.533	4.42551	0	1.01421	2.23724	10.8721	0	0.846652	0	2.44886	10.5001
P02696	3	3	239.67	1.06228e-07	232.98	D6	Control	P02696	0	0	0.000145902	1.5825	0	0.845088	0.922437	0.716648	1.96332	0.0708889	0.245997	0.0511364	0.267813	0	2.21266	4.33441	3.02389	1.58227	1.30007	2.80346	1.94748	4.37469	0.315028	0.779974	13.9091	12.1176	309.309	297.396	147.658	157.814	2.29523	6.98754	2.65412	7.30666	6.7411	9.67135	14.9383	23.9334	0.648593	1.71061	0
P35859	2	2	137.52	1.08789e-07	4.14647	D2	D6	P35859	67.0445	63.6742	64.2322	103.796	81.9599	86.9637	88.0625	90.5839	136.209	149.787	267.419	275.146	91.1159	91.8489	198.944	204.704	88.6943	89.7994	80.6049	81.6795	77.7128	91.4941	127.354	131.359	40.498	45.0947	9.09572	22.8342	33.114	36.4828	73.1185	81.0585	28.8252	39.1404	49.0608	50.4215	61.0441	59.4164	68.4717	64.7605	37.3229
P15684	17	16	1662.7	1.12905e-07	2.52616	D4	Control	P15684	5946.86	4809.12	6845.39	6390.01	8110.62	8062.44	8002.75	8265.89	14562.7	14753.4	14094.8	13300.4	23260.3	22694.6	8801.76	8362.44	15344.7	14884.2	17109.8	16534.8	22138.8	21815.7	16853.9	17877.3	10533.2	10907.4	5114.8	5190.77	10643.1	10789.4	8857.53	9660.39	10373.8	9362.66	14467.7	13282.3	9112.6	8482.83	11288.3	9717.06	3310.55
O35568	7	5	591.87	1.25935e-07	2.38736	D4	D9	O35568	1006.07	1457.57	1786.23	1855.24	1119.79	1059.19	1304.56	1290.38	865.669	888.227	1239.5	1307.82	1169.62	1025.53	1002.33	879.279	1669.32	1625.95	2058.4	2052.86	2193.94	2097.38	2186.01	2189.82	1210.23	1268.74	1734.04	1825.92	1336.65	1802.85	1168.28	1262.33	534.702	577.751	717.435	792.59	578.287	554.588	1478.42	1499.04	560.07
Q6AYS7;Q6PTT0	5	5	285.91	1.31825e-07	3.5458	D4	Control	Q6AYS7	97.7967	73.8501	160.259	145.348	147.185	146.309	269.938	237.871	380.098	349.468	338.513	345.426	700.537	738.489	264.448	277.797	496.589	451.265	468.301	423.1	948.126	988.947	377.431	379.742	456.611	480.424	373.394	292.932	464.933	439.692	263.332	275.478	358.182	271.98	452.222	387.447	460.238	407.153	418.119	380.344	54.4423
O55006	4	4	340.58	1.44534e-07	2.97502	D6	Control	O55006	1430.77	1381.67	1697.64	1859.3	2320.85	1927.1	1235.96	1139.4	2519.07	2615.81	3317.74	3172.23	2239.8	2321	5765.52	6052.95	3577.05	4029.54	4153.12	3988.21	2421.11	2842.54	5138.49	5609.16	3712.69	3973.71	7184.04	5087.88	3392.54	3257.35	6490.38	5554.92	3629.19	2965.16	3939.97	4078.24	3865.42	4364.6	7351.05	6315.48	796.494
Q64602	4	3	174.25	1.6145e-07	2.80303	D4	D9	Q64602	463.84	402.035	371.625	403.235	451.571	360.399	420.355	483.585	463.75	329.743	240.231	248.601	552.099	554.306	539.356	460.299	274.869	238.755	375.182	347.862	593.641	619.872	469.979	498.998	190.611	197.721	180.246	154.065	302.921	253.288	263.912	197.505	53.3848	59.6758	252.017	215.574	176.668	131.671	108.383	222.433	258.214
P13635	6	5	525.57	1.8726e-07	4.00667	D9	D2	P13635	1801.01	2023.43	1272.65	1032.34	1855.94	1951.61	2112.96	2026.04	1518.31	1466.58	1578.03	1513.47	1629.08	1771.25	1532.81	1690.74	1510.98	632.198	1708.03	1615.83	1697.69	1869.78	2596.36	2527.5	3036.1	2922.83	3878.92	2626.62	1684.14	1242.18	2318.63	1981.81	4656.6	3780.7	5647.07	4970.2	13376	11856	3673.52	2925.75	1002.6
Q9Z339;Q6AXV9	4	4	240.6	1.99611e-07	11.9828	D6	Control	Q9Z339	66.6039	105.125	23.1751	23.3158	54.1859	56.389	80.3568	64.1657	118.865	105.131	260.497	223.182	245.497	215.076	144.348	136.608	119.735	90.4311	141.845	118.067	291.346	282.404	172.157	183.431	326.177	357.913	1463.48	1219.85	1022.99	935.191	208.382	137.661	141.034	95.2815	244.285	199.367	482.577	380.222	173.227	118.916	37.0776
Q5M7T1	1	1	16.98	2.4602e-07	5.10147	Control	D4	Q5M7T1	258.623	272.168	92.5444	75.0948	105.53	111.82	187.942	170.956	57.9583	32.794	87.2173	114.462	61.1064	58.9147	67.8833	82.5118	61.1231	42.8842	24.7215	21.6361	16.2922	15.0018	33.4746	34.7319	52.803	37.6972	57.9879	124.546	98.901	117.508	54.1445	52.6888	66.159	85.8088	46.8814	69.8782	93.9101	123.385	68.3807	102.058	143.972
P19218	4	3	186.49	2.56743e-07	7.14404	D4	Control	P19218	26.6027	31.587	81.5372	140.209	38.2928	32.8312	25.7704	36.9484	92.5681	99.6198	83.4905	149.545	263.917	243.582	199.145	197.818	147.398	1390.68	303.189	272.625	236.477	215.774	199.428	190.477	115.602	113.896	180.582	115.3	192.871	155.874	219.242	216.533	162.329	160.7	252.818	226.202	130.534	134.377	425.593	418.41	14.8094
Q63424	2	2	54.86	2.90056e-07	19.7038	D2	D9	Q63424	0.071481	1.07541	1.4411	2.98236	3.55715	8.05134	12.5645	19.4485	83.6173	87.7824	62.6003	35.9812	189.368	151.221	9.24975	8.27993	25.2204	30.393	26.5875	24.9709	105.704	105.122	54.1496	44.8566	5.80934	1.95115	14.8037	1.44104	11.1919	8.24151	5.84747	2.54622	0	0.935992	5.74984	5.55131	5.9948	5.09691	8.54836	0	0.0397927
P25093	1	1	19.75	3.2112e-07	4.61708	Control	D9	P25093	777.374	805.53	336.781	372.004	413.798	436.606	248.789	243.273	261.258	342.554	457.682	492.481	340.342	369.25	437.018	613.601	193.749	176.128	110.219	108.016	173.244	155.132	155.487	143.567	99.1603	111.543	365.528	435.472	473.007	505.592	206.537	276.869	20.1625	34.8189	81.9764	135.442	169.132	192.79	60.8624	91.9259	432.755
P07338	2	2	54.47	3.36311e-07	2.58499	D4	Control	P07338	169.317	173.215	349.254	291.988	485.975	405.57	149.044	178.028	436.096	480.567	479.107	521.861	400.31	371.117	565.763	494.375	935.697	827.932	591.071	659.751	490.125	477.766	811.609	899.21	550.199	563.78	1006.32	923.607	450.539	441.714	792.811	799.409	391.439	346.603	342.797	314.169	504.209	482.246	572.615	450.283	94.2568
Q4QR71	1	1	24.37	5.10327e-07	15.1021	D9	Control	Q4QR71	0	0	18.8584	30.8958	23.9337	12.2309	0.279439	0.927013	238.939	206.774	53.4217	60.6678	197.241	155.164	44.1565	40.0253	184.957	198.199	19.0853	26.3111	155.006	172.506	22.4016	20.8821	67.675	72.6664	35.6699	72.6856	44.714	36.425	34.1015	53.8028	332.289	311.916	66.2943	138.618	93.8977	91.7757	94.0439	186.936	0
O70489	2	2	153.11	5.21134e-07	2.39145	Control	D9	O70489	459.973	418.244	807.537	811.327	529.6	328.557	589.315	587.761	705.85	572.71	570.86	487.738	542.024	485.559	469.077	469.026	594.446	619.522	481.471	490.416	512.013	501.189	534.16	522.092	343.144	366.432	118.905	107.233	244.327	210.327	476.589	516.178	195.7	192.136	286.306	194.883	307.789	249.755	252.152	216.495	256.061
P20767	7	7	992.78	5.38948e-07	8.32307	D9	Control	P20767	22706.3	22087.8	42612.4	42458	50810	50857.8	49187.7	48097.6	90732.6	94591	27007.8	34343	28845.2	30401.2	14675.6	14995.1	181001	168691	50981.1	53249.9	37323.5	35861.8	21223.1	20899.1	172700	178144	70758.4	65110.6	53316.4	35475.6	39529.6	40564.1	732740	647594	205536	199330	151681	155357	331545	312989	12640.3
Q5I0D5	3	3	180.43	5.67822e-07	12.0167	D6	D9	Q5I0D5	5.48506	4.92645	40.1421	39.2193	39.3749	17.569	20.7576	55.921	55.6292	70.6321	81.9646	86.614	53.0049	16.8598	36.153	26.4852	24.4691	14.2125	75.506	75.2546	41.6113	41.2145	66.8586	62.7719	276.772	275.209	330.384	402.049	342.157	682.956	152.832	146.181	31.4553	3.09903	45.2982	26.5713	53.0825	26.1559	30.1153	1.29835	3.05347
Q66H04	1	1	18.19	5.79434e-07	18.8646	D9	D4	Q66H04	42.1244	35.1644	156.003	138.377	50.6408	49.947	248.559	162.057	76.2649	134.748	36.4919	54.3334	50.2549	64.5854	41.0335	35.6277	90.3684	101.733	21.4822	17.3355	6.61622	9.09107	0.438897	8.61073	199.11	166.917	63.2719	173.528	105.794	188.903	20.1102	11.4095	943.964	1334.42	465.091	611.203	236.534	400.244	306.029	525.752	23.4502
Q8CFN2	1	1	49.21	5.95306e-07	11.8197	D4	Control	Q8CFN2	0	0.290599	2.0217	2.57919	1.28828	2.74423	4.50076	3.95557	5.36218	4.99855	4.10652	7.89694	24.3726	31.6869	16.6494	14.6412	8.60848	7.24036	17.9197	17.0229	24.3855	31.3591	50.6478	48.2457	10.7598	9.04691	5.46474	5.6154	13.3112	16.8235	21.3849	28.1125	8.04471	12.8132	24.2369	19.028	30.5031	25.6885	4.56698	16.6014	0
P30713	1	1	21.55	6.38134e-07	9.98119	D2	Control	P30713	0	0	7.14067	1.7442	0	0	7.87282	9.36629	56.4981	43.8843	16.137	14.4124	26.2927	17.483	45.8044	40.2364	29.8485	33.7682	14.7384	24.5121	35.2706	17.8772	42.9342	31.795	24.4337	29.0399	3.26659	13.7424	2.58124	0	19.211	11.4871	40.7166	27.3103	26.2516	13.1618	32.4848	17.5034	45.2295	36.8788	0
P97675	1	1	71.72	6.49965e-07	4.63397	D9	Control	P97675	7.46515	6.73987	4.83728	5.40812	7.94228	8.5506	34.6169	44.0523	46.6614	51.0543	24.1607	22.0996	36.3714	47.6412	13.3258	12.6008	23.43	28.2943	30.0048	28.6623	37.417	35.7687	30.7152	26.633	41.2252	41.3863	11.0009	17.8642	23.936	25.9088	14.7998	23.5684	75.8226	71.1588	50.1191	68.8235	76.11	89.5145	63.9955	58.7367	4.15576
Q6MG71	3	2	238.56	7.83117e-07	2.00369	Control	D9	Q6MG71	787.585	931.737	502.89	543.25	599.423	623.953	427.395	409.712	601.832	549.872	391.859	445.463	461.524	522.049	460.305	551.328	482.779	475.547	404.678	397.228	332.818	414.131	468.01	475.923	333.093	336.842	176.313	247.035	209.825	261.62	379.552	477.639	186.991	257.2	258.172	344.526	364.949	370.184	265.591	360.918	438.439
P14141	8	7	627.66	8.241e-07	24.1294	D6	Control	P14141	125.022	76.2432	175.398	184.946	220.297	241.226	268.39	280.808	593.349	508.83	314.51	292.183	241.786	235.208	222.77	220.037	510.22	515.318	205.443	219.962	251.879	265.707	221.051	194.229	964.383	1026.14	14235.2	17572	1524.02	1894.51	338.68	384.409	1798.35	2344.67	1043.18	1109.36	756.376	793.516	946.822	1124.47	69.5983
P07151	7	7	693.98	8.75878e-07	9.35281	D6	Control	P07151	34309.2	33500.9	5190.68	4613.24	3583.95	3591.24	5990.44	6166.12	22937.6	22239.5	59054.9	56297.3	36282.1	37956.2	59505.6	62748.6	19604.3	18900.6	26779.2	27161.3	40218	40351.3	32805.1	31743.1	32360.8	31800.5	297369	296811	91751.3	79809.5	37689.1	39124	33157.9	31674.8	42393.6	43371.8	43066.6	39282.1	91404.6	84932.7	19099.5
P04639	2	2	135.66	8.7848e-07	3.09309	Control	D6	P04639	871.401	955.952	295.332	384.469	630.371	675.09	552.189	646.038	475.841	473.933	768.777	784.383	658.02	690.664	323.029	361.134	233.151	307.488	292.082	328.874	327.674	429.375	520.246	546.434	182.472	185.039	94.3257	187.155	263.86	407.87	132.901	166.39	250.053	340.716	412.876	462.238	229.329	260.162	420.054	374.438	485.098
P50115	1	1	94.86	9.35092e-07	Infinity	D4	D9	P50115	0	0	4.8171	0	3.01604	2.73026	142.795	124.266	42.8974	37.7821	20.0335	19.4916	20.7983	26.7542	54.1424	16.6487	34.7316	25.633	26.444	28.4717	26.6293	15.2168	254.493	231.003	0	2.47319	61.9682	31.0746	25.3948	10.6795	20.0788	2.97722	0	0	0	0	0	0	0	0	0
P46413	3	3	146.62	1.27211e-06	2.54794	D6	Control	P46413	256.083	245.402	185.942	257.297	385.327	297.782	277.776	363.254	655.38	558.523	643.271	659.066	895.289	887.779	475.002	407.27	508.92	427.885	556.573	616.679	716.73	570.239	573.523	537.369	685.106	700.766	1313.3	823.392	769.27	635.918	434.624	418.55	714.087	413.642	677.829	618.145	460.462	364.161	904.884	908.754	142.559
Q9WUK5	2	2	106.13	1.32511e-06	8.29002	Control	D9	Q9WUK5	407.209	343.012	131.304	133.991	148.959	144.043	82.4351	90.1548	68.5412	83.3845	179.077	82.6357	151.358	146.532	224.686	244.848	9.10768	242.802	196.683	188.508	174.594	175.878	223.923	198.275	29.1735	37.0503	71.1179	11.1536	50.7698	95.3526	50.0393	74.6685	11.7225	17.7432	25.1935	35.118	37.9392	20.1966	8.42545	22.3229	226.689
Q62812	1	1	19.89	1.38352e-06	7.95357	D4	Control	Q62812	0	0.351049	9.46712	5.41985	0.741882	3.23782	1.84713	3.50677	4.49122	12.9689	5.62183	3.29002	23.7423	34.2662	4.66562	1.44669	24.1764	21.0229	24.7696	31.1387	24.2212	34.91	16.4638	18.7295	28.9377	21.9682	10.0311	9.34512	8.13675	13.9952	5.3831	3.90217	8.36919	17.2228	17.3232	19.1392	30.9115	26.0026	19.6844	20.3654	0
Q811M5	1	1	48.93	1.39966e-06	11.4219	D2	Control	Q811M5	7.85514	5.69589	1.48403	3.51644	4.87674	4.41064	0.0375502	3.89087	18.4061	51.7639	64.8415	78.1823	18.5051	24.2671	66.7059	40.1707	23.4083	24.3383	23.592	18.3082	44.2568	29.1408	63.6818	40.3668	12.0863	15.743	0	28.1352	7.96007	15.9135	16.327	11.8834	6.30833	9.96038	17.4532	18.4267	21.258	6.92971	24.0912	12.4223	4.37286
P04276	9	8	594.12	1.43844e-06	3.18585	Control	D9	P04276	2823.34	3180.87	3067.37	3154.46	5347.64	5171.83	1860.16	2189.26	2969.4	2585.47	2399.04	2292.54	2048.91	2210.15	1395.09	1447.69	1479.74	1464.36	631.095	692.441	1180.45	1137.08	1793.54	1675	1394.93	1455.68	1681.68	1769.08	1211.47	1395.34	1250.99	1351.13	678.746	670.312	820.199	879.721	2199.23	2275.75	414.691	471.964	1571.72
Q64361	2	1	116.11	1.50122e-06	2.64588	D6	D9	Q64361	512.075	507.619	722.278	676.155	830.418	860.659	1013.32	966.476	615.698	603.725	1303.93	1367.23	638.792	670.539	1237.46	1321.56	756.848	761.384	979.882	1071.38	765.47	728.205	947.259	999.298	1718.95	1836.11	998.323	1200.31	998.375	1101	1898.98	2213.32	530.737	597.885	470.651	541.109	553.017	633.455	571.916	623.488	285.066
P27590	24	24	2630.18	1.75234e-06	2.84926	D4	Control	P27590	134301	134203	91321.7	93299.7	158946	162506	64263.7	63869	128486	140895	179519	190255	314716	327950	119453	126817	237505	236108	479304	477042	358691	347390	217755	218262	275657	280493	243845	246815	293551	288246	227788	226064	176832	169823	103038	105219	95703.3	100661	228009	243968	74763.6
P10960	8	7	801.18	1.7874e-06	2.67427	D6	D4	P10960	13791.3	12539.5	9846.84	9204.32	9758.92	7590.6	4787.72	6689.65	4563.96	3126.5	5218.74	6527.63	6192.12	5567.45	10079.4	9111.34	6488.5	3940.42	4705.92	5720.77	6355.73	5529.44	8810.86	6626.39	11801.4	10723.8	14976.4	12520.5	29753.3	17979.1	14272.6	16814	4704.31	4745.65	4686.93	4784.69	6788.48	5309.23	10447.1	10470.6	7677.44
O70417	4	3	337.85	2.09629e-06	3.80717	Control	D9	O70417	4511.2	4065.01	3646.4	3491.4	4099.14	3923.88	4816.29	4758.05	2029.85	1731.32	3112.07	2636.55	1846.35	1582.31	1473.31	1284.08	3100.79	2677.58	3106.23	3115.61	1774.43	1724.45	1017.13	1032.68	1769.73	1772.74	738.274	752.562	1425.93	1397.68	972.771	876.724	918.75	787.44	1197.78	1127.21	289.196	206.875	2202.83	2019.56	2511.33
Q5FVF9	4	4	405.4	2.45435e-06	2.02677	Control	D9	Q5FVF9	1221.06	1164.67	1396.93	1304.13	1476.9	1596.67	1565.68	1668.79	1130.72	1162.71	1250.1	1208.68	1150.69	1107.33	1787.01	1680.62	904.153	851.857	720.989	745.336	681.564	651.72	1126.07	1152.7	871.327	841.927	548.345	483.692	651.646	604.921	1064.03	1018.76	885.223	834.191	594.004	461.233	1052.92	1057.87	415.5	321.216	679.749
P82450	3	3	273.56	2.46487e-06	2.23026	D4	D9	P82450	523.029	550.198	562.832	571.153	464.767	384.007	477.346	432.52	747.796	726.749	563.156	567.652	637.183	687.332	380.883	400.282	881.72	871.944	729.033	687.098	660.52	623.129	398.284	366.362	455.04	477.341	850.901	995.601	733.898	641.317	501.617	500.399	285.898	299.703	360.994	444.164	278.094	275.79	184.774	210.258	291.164
P46844	1	1	33.8	2.58813e-06	15.4126	D4	Control	P46844	0	0	0	0	0.57261	0	12.092	12.442	36.4267	22.3266	18.2605	17.0721	93.3018	87.2694	12.6284	10.3564	23.1517	23.2164	35.6849	39.6973	86.3621	92.874	41.9747	43.996	17.9032	16.6218	0	3.05593	14.3079	14.1756	17.6708	20.6157	1.17207	4.95408	27.0291	31.2079	53.9989	60.6306	24.1326	30.2313	0
Q68FP1	13	13	1078.65	2.92376e-06	3.43146	D6	D9	Q68FP1	19036.9	18944.4	13966.8	13871.3	11306.4	11592.8	11508.1	11058.4	11202.8	11419.5	16854	16726.9	9013.38	9444	13037.2	13127	13725.2	13249.1	16194.7	16218.9	11070.9	10935.2	13897.2	14687.9	18015.5	19149.6	67436.4	62691.5	40572.7	39700.5	15958.7	16054.2	8139.4	7893.31	9039.1	8384.26	8532.3	8639.2	15656.1	15191.7	10597.6
Q9JJ40	14	13	1411.07	2.93346e-06	4.02128	D4	Control	Q9JJ40	1002.03	947.109	688.001	602.936	874.756	964.014	1012.59	905.263	2390.03	2447.54	2570.96	2544.25	6048.31	6623.79	791.424	832.056	2529.6	2399.91	3970.48	3837.3	5447.22	5374.45	2261.3	2315.43	1805.35	1827.69	921.778	799.657	2582.32	2111.96	895.499	939.41	2773.92	2934.69	3415.79	3424.81	2035.67	1979.09	4252.01	4131.22	557.816
P35704	1	1	51.89	3.25235e-06	3.04871	D2	Control	P35704	44.4382	47.3173	217.247	235.66	281.966	313.608	140.183	152.228	530.828	556.58	671.595	648.906	541.789	581.763	408.783	427.479	283.898	276.392	210.34	198.61	272.081	269.238	370.181	376.507	186.461	197.909	102.044	112.828	142.425	144.733	278.669	294.55	199.895	198.283	202.835	189.556	239.318	282.705	108.238	121.332	24.7382
P34901	2	2	105.37	3.45399e-06	1.73245	D4	D9	P34901	427.056	422.569	959.826	748.013	770.933	740.738	706.933	776.266	427.32	498.047	492.943	480.774	572.871	607.284	454.409	439.713	682.659	649.721	759.045	777.324	730.214	732.265	680.975	697.519	500.471	520.704	594.569	678.835	564.941	694.689	431.275	450.617	258.609	371.514	450.221	479.609	448.564	391.809	422.671	472.757	237.737
P36373;P15950	8	6	1198.94	3.58957e-06	2.00952	Control	D9	P36373	27661.9	25354.9	26567.4	24319.4	22809.7	20734.2	17783.8	17482	9912.42	9479.01	14905.4	12153.4	13142.4	12661.5	17848.6	18173.1	13802.2	12587.3	17250.6	16926.3	14558.4	14045.4	16638.5	16179.1	12256	12036.4	10676.8	10303.9	13713.6	10407.4	23448.1	21909.5	10154.4	9841.4	11482.3	10973.7	10562.8	10132.2	14771.7	13005.3	15399
P07314	12	11	1267.36	4.01137e-06	2.99412	D4	Control	P07314	5393.55	5569.22	3925.66	4231.23	5280.27	5238.77	4950.04	4909.33	11017.4	11007.3	10115.6	9856.44	24366.1	24494	6522.69	6245.81	12631.2	12413.7	12783.5	12347.7	22797.7	21742.7	11514.4	12030.8	8849.58	9039.05	3085.44	2954.31	9449.22	9108.45	6468.53	6061.03	9846.99	8573.37	13643.1	12906.2	7517.94	7016.23	9330.45	8475.44	3002.53
Q62687	1	1	19.58	4.78966e-06	Infinity	D4	Control	Q62687	0	0	0	0	0	0	0	0	18.0604	16.1536	2.53913	0	74.8835	70.174	0	0	14.3342	15.5654	24.4686	25.6166	52.7515	50.3773	5.66643	6.54671	5.97899	7.61846	0	0	0	0	0	0	0	0	0	0	1.02024	3.47467	1.55872	2.49092	0
Q9EQV6	1	1	47.38	4.84193e-06	Infinity	D2	D9	Q9EQV6	2.77197	5.22639	17.4108	19.496	21.7011	20.4045	9.87962	3.11575	53.8288	14.9226	11.4628	27.1428	18.1457	39.3882	22.0314	49.8205	23.965	14.5065	1.52027	0	6.12442	4.56376	54.2824	40.5832	0	0	0	2.74369	0	4.90178	51.9284	55.2674	0	0	0	0	0	0	0	0	1.54312
Q9JJ19	8	7	846.82	5.07818e-06	5.15832	D4	Control	Q9JJ19	1193.06	1112.7	347.779	339.51	905.3	842.106	459.563	543.099	2725.05	2216.65	2708.41	2451.71	6560.2	5337.74	999.457	1005.02	1892.65	1653.32	3171.22	2996.14	7515.6	7112.63	2554.29	2729.01	1511.2	1493.58	762.941	592.603	2742.68	2645.38	920.046	980.346	1992.41	1610.8	4112.67	3638.71	1838.51	1531.02	3583.1	2717.1	664.165
Q9QXQ0;Q9Z1P2	2	2	151.39	5.48045e-06	3.28758	D4	Control	Q9QXQ0	3.68996	8.41078	9.04495	50.5821	11.2967	45.4155	19.7366	19.6281	77.1894	76.8724	54.0623	58.8696	84.7525	89.08	50.6469	49.5825	63.6986	60.6477	54.9311	61.2718	70.3805	87.7266	74.3751	78.6396	49.4339	54.4391	25.7095	26.5991	33.8423	31.5007	34.636	35.1199	11.2959	12.5768	50.4419	42.1948	55.5616	60.232	27.44	20.2948	2.05416
P0DP31;P0DP29;P0DP30	1	1	153.21	5.85171e-06	3.29333	D4	Control	P0DP31	333.815	330.371	141.774	154.09	183.626	147.275	295.899	296.57	384.99	306.86	358.885	280.63	1185.77	992.977	433.182	382.28	663.582	612.529	693.45	694.892	1091.47	1044.06	677.198	725.549	360.596	350.555	272.691	299.702	849.476	829.479	463.107	435.984	391.572	372.155	667.029	575.977	599.7	541.242	703.795	754.444	185.831
P50123	15	14	1186.09	6.40373e-06	1.9299	D4	Control	P50123	3192.98	3074.26	3973.31	3670.21	3007.27	2840.85	2853.51	2882.54	5499.66	5435.82	3405.19	3205.86	7222.21	6775.6	3473.63	3473.9	5624.78	5340.89	5508.58	5554.88	7465.58	7222.77	6169.87	6315.45	3132.55	3222.1	4181.21	3379.42	4033.83	3392.72	4028.06	4028.35	4343.1	3852.58	6380.59	5918.05	5418.82	5479.63	3463.34	3178.45	1777.49
P51907	1	1	118.93	6.91272e-06	2.51659	D9	D6	P51907	54.0092	65.1382	70.273	76.0389	112.748	127.208	131.668	138.685	135.611	128.429	112.972	141.915	236.744	267.306	96.7824	82.2858	114.14	126.31	235.718	288.263	198.882	273.838	175.848	179.765	118.955	128.107	35.5534	85.1236	86.7408	108.117	56.3609	83.0171	156.635	254.073	170.122	220.113	181.605	254.671	188.204	341.159	30.0663
Q8CG08	1	1	24.94	7.0279e-06	4.41216	Control	D9	Q8CG08	132.479	130.316	177.572	152.384	202.204	202.985	149.051	134.83	100.613	102.529	165.596	164.73	155.479	138.217	146.771	137.678	47.9833	48.2332	67.9625	59.0559	90.2318	75.5324	133.59	153.955	50.6245	47.9503	14.6259	32.3797	111.234	53.0032	184.04	175.242	9.41184	7.64974	30.2306	14.5283	57.1956	43.0984	66.9958	61.41	73.7494
P29975	1	1	147.72	7.36962e-06	6.33544	D4	Control	P29975	5.6584	8.84926	16.2438	26.7574	45.9931	44.2618	46.2423	55.8844	160.905	159.896	161.029	159.549	370.544	357.887	36.6892	27.3918	106.76	97.8674	204.156	225.947	272.037	288.692	200.08	187.627	57.6805	56.0412	47.8106	29.5448	171.038	163.541	66.9987	68.0656	86.3096	85.4884	186.937	174.448	106.586	104.991	95.1871	75.0583	3.14996
Q63515	1	1	100.82	7.56424e-06	2.48043	D6	D9	Q63515	196.717	245.022	155.637	143.279	210.602	247.269	198.388	193.512	178.012	180.544	282.597	286.605	254.068	232.558	289.768	307.578	211.757	192.771	162.478	179.331	177.348	163.956	181.711	181.24	248.053	246.829	267.397	360.727	571.114	560.535	234.422	229.723	82.4082	116.487	150.29	150.477	197.46	246.178	68.0257	84.7765	109.51
P10111	2	2	105.94	7.58159e-06	2.22605	D9	Control	P10111	107.906	179.211	66.4708	84.3931	96.891	100.143	194.686	192.54	197.132	220.562	232.726	265.29	288.073	316.872	172.964	209.816	164.163	147.288	123.436	117.02	214.624	187.602	133.938	138.128	179.676	207.788	184.461	278.003	188.716	209.828	127.296	137.08	232.156	272.328	280.031	319.907	339.637	455.084	171.063	205.351	60.07
Q99PS8	1	1	33.69	7.92897e-06	32.2804	D2	D9	Q99PS8	64.655	58.7343	55.5162	43.9182	104.502	113.203	0.870201	0	89.9021	86.5922	89.6818	79.9496	114.372	121.405	27.9021	21.1975	0	0	0.862156	0.901371	1.36978	4.59612	25.2894	26.0021	1.34217	3.5024	0	0.164148	0	1.0446	19.3928	16.6905	0	0	0	0	6.33398	13.2136	0	0	35.9927
P41498	1	1	21.43	9.98365e-06	4.19196	D9	D2	P41498	962.998	1020.85	1359.46	1430.33	2814.93	3108.24	1405.07	1323.6	1424.01	1554.42	1335.45	1407.03	1195.58	1334.61	1034.3	1149.91	2978.7	3095.3	1109.38	1126.92	1434.69	1435.54	1156.95	1195.2	4625.64	4844.14	5342.84	5002.3	1391.19	1373.24	1897.37	1961.58	6286.15	5869	1921.19	1886.38	4923.84	5188.28	8644.85	9024.66	536.09
Q3MIE4	1	1	23.31	1.00804e-05	17.1388	D6	D4	Q3MIE4	198.354	193.103	192.515	177.02	268.503	246.812	235.93	227.112	194.815	241.43	293.255	305.622	231.025	262.807	230.247	229.901	84.5171	81.1579	88.5242	96.1728	93.9496	91.5552	155.646	175.404	251.083	248.009	1455.83	1869.41	5006.13	5597.44	208.101	222.048	323.774	404.909	441.396	491.392	399.105	490.88	262.086	400.975	110.421
P28826	14	14	1489.01	1.04014e-05	1.9935	D4	D6	P28826	4759.64	4701.27	2444.01	2526.17	4912.01	4654.79	3251.91	3018.55	6209.1	6080.08	5512.27	5364.37	9945.45	10726.9	4970.61	5231.66	4461.41	4192.33	6230.56	6123.95	9262.66	9180.32	7497.52	7433.31	3525.17	3331.28	2606.67	2402.17	4661.39	3774.94	3605.82	3372.19	3222.9	3362.44	5911.27	5999.78	5311.89	5076.73	5612.95	5505.07	2649.63
Q6AYP5	1	1	113.13	1.12002e-05	2.21434	D4	D6	Q6AYP5	249.137	182.567	227.993	240.479	251.049	234.707	313.115	340.188	189.096	200.878	230.23	180.524	233.778	230.978	414.546	368.991	290.182	301.74	292.687	294.461	260.869	286.666	357.485	340.171	161.309	176.073	55.1499	58.7753	85.7019	113.598	213.508	230.685	100.213	124.612	239.525	214.882	129.472	128.588	162.239	202.599	138.692
Q62632	1	1	42.91	1.12483e-05	6.31655	Control	D9	Q62632	198.145	201.979	312.593	275.155	199.473	226.488	237.394	261.852	128.251	135.713	110.844	125.482	109.036	123.966	246.218	283.9	147.685	151.602	123.06	129.47	113.55	117.847	153.655	144.791	84.0913	84.3012	2.78053	2.69825	45.6966	40.0739	149.65	151.234	27.5927	27.3649	37.8855	37.6098	55.2168	48.8615	33.2722	35.0646	110.305
P00762	1	1	138.67	1.13312e-05	2.04428	D9	D2	P00762	13746.3	12950.3	15738.1	14078.6	16018.1	14995.1	13051.2	11994.4	6747.91	6352.04	7907.16	6802.79	9251.34	8306.16	7580.41	6803.93	8115.1	7365.65	9137.94	9847.35	8714.89	8564.61	7088.45	7317.06	9409.68	10080.4	23886.3	25532.3	16655.5	17168.5	5681.86	6456.36	18420.6	16576.7	15643.3	14430.1	12990.5	11156.4	18365.2	14566.6	7652.43
P80254	3	3	171.1	1.15365e-05	17.127	D6	Control	P80254	46.1362	56.5665	88.1302	78.756	85.3212	81.9191	183.577	194.634	229.607	165.472	243.058	199.067	205.488	180.166	125.795	128.491	139.356	139.108	200.694	197.196	283.764	281.546	157.984	184.367	333.699	361.923	4867.08	5965.37	1058.91	1005.47	184.836	181.902	246.31	170.178	320.64	282.613	198.382	226.476	368.511	313.279	25.6835
Q6TUD4	1	1	53.91	1.15468e-05	3.47225	Control	D9	Q6TUD4	16482	17420.8	12590.8	13466.8	14059.1	14809.4	7446.27	7692.75	3627.49	3904.71	4270.02	4695.2	4473.28	4822	17491	19227.7	5132.54	5036.1	3950.01	3868.25	6072.97	6191.97	8556.84	9037.1	2981.77	3271.98	2747.07	4286.12	4098.2	4900.43	6752.14	7003.29	2460.39	2589.64	4788.64	4155.56	3095.24	3483.24	4627.63	4742.16	9175.31
Q8CIY2;Q9ES45	1	1	24.82	1.18481e-05	2.27876	Control	D9	Q8CIY2	196.465	217.031	266.566	303.859	233.442	217.407	226.602	210.681	109.558	118.985	166.645	186.057	219.536	220.65	139.822	148.896	110.717	111.453	109.93	118.185	169.551	155.433	125.407	134.952	71.4394	79.4106	63.2474	70.54	130.524	182.077	106.006	126.641	52.8394	55.7913	72.3037	89.5453	225.541	205.076	56.5866	63.8396	109.37
Q01460	7	6	691.1	1.20091e-05	1.90591	D2	D9	Q01460	1656.25	1656.56	1137.92	1013.09	1336.08	1362.7	1341.37	1458.41	1324.71	1355.27	2504.36	2409.41	1586.31	1555.96	2253	2397.22	1182.04	1914.02	1618.32	1725.05	1326.17	1291.93	1906.66	1918.21	588.867	618.881	1019.14	1156.54	1039.16	1115.86	1402.61	1636.36	853.711	871.572	967.989	1048.63	1013.86	1112.48	1018.21	1186.45	922.015
P51635	1	1	49.44	1.22062e-05	5.6938	Control	D4	P51635	297.283	422.006	148.469	367.433	623.72	580.232	292.002	202.374	113.659	165.637	94.0021	92.7336	125.046	217.965	17.0586	138.533	71.3087	75.4057	70.9673	76.9555	90.7363	62.5432	35.6027	31.6938	139.959	163.191	539.204	511.189	140.051	167.432	77.7937	80.5673	244.212	253.677	184.97	182.106	201.588	166.98	112.778	137.515	165.494
Q9WTW7	1	1	82.51	1.26021e-05	24.7563	D2	Control	Q9WTW7	4.96357	4.96966	0	0	7.92939	13.8427	0	11.2709	97.9885	83.9441	116.945	102.341	334.474	312.353	11.4217	4.46749	68.5153	83.7162	32.7127	36.3031	153.343	171.965	53.004	58.64	68.5127	59.4702	11.9119	4.64393	54.2632	151.726	9.20677	26.0749	26.6395	7.32013	50.8594	50.4101	17.7853	10.3424	24.1014	18.3367	2.76316
O35217	5	5	451.92	1.48676e-05	1.74382	D4	D9	O35217	381.251	373.897	720.514	778.761	1024.67	1051.91	802.173	800.048	940.278	1004.59	1176.64	1197.27	1175.14	1272.08	1012.59	1040.83	848.217	879.862	1112.46	1053.28	1251.06	1519.33	1154.37	1248.74	808.893	838.499	530.266	572.31	890.374	945.167	757.021	822.778	543.903	636.591	651.439	661.337	627.334	596.187	747.142	735.759	212.238
P12346	30	28	2943.33	1.60247e-05	2.76746	Control	D4	P12346	58361.1	59786.4	72959.2	74726.9	102054	102490	32653.5	32690.4	56465.2	57719.5	64039.3	64492	56822.1	56247.9	27801.9	28407.2	27611	24989.1	19343.5	19507.1	22322.5	21727.3	28994	29084.1	21125.6	21509.5	65853.4	59873.6	39297.4	37236.6	22332.5	22314.8	31165.5	29087.9	33894.2	33548.8	30083.1	30381	32006.9	29944.1	32489
P02692	3	3	272.76	1.60311e-05	18.0835	D6	D4	P02692	83.4156	81.5777	87.8428	125.937	61.6498	62.6898	85.3236	67.6386	80.3314	99.0544	88.6495	88.6922	53.8756	65.1535	240.014	203.82	61.6496	63.8538	44.2822	52.9542	57.4018	52.3583	79.646	64.3732	159.148	176.714	3037.04	2998.3	987.371	1060.19	76.3676	121.999	131.275	143.395	72.0576	93.3685	79.9547	92.9871	86.5151	104.092	46.4365
P81155;Q9R1Z0	2	1	92.76	1.70137e-05	Infinity	D4	Control	P81155	0	0	0	0	0	0	0	0	0	0	0	0	17.8764	15.4236	0	0	13.9025	11.9351	16.8891	16.7367	12.2509	10.8607	13.0899	16.8004	13.544	15.4099	0	0	2.3239	0	2.98941	8.10395	0	0	1.34341	1.08325	1.28458	0.961692	8.74974	7.76618	0
Q5XI73	1	1	57.88	1.77707e-05	7.38313	D2	Control	Q5XI73	0	0.090317	10.6275	8.33831	15.0121	12.0618	15.1371	14.067	69.877	68.2822	59.4371	56.4331	108.652	125.166	34.5732	33.7817	54.0913	35.2447	62.0511	44.3814	17.7858	21.6512	26.9457	27.947	67.3957	64.732	24.9875	12.9376	35.5876	27.0042	18.5338	17.6933	19.1821	16.1073	55.5615	39.2191	44.4688	16.6096	55.902	18.9272	0
O70535	1	1	85.41	1.80018e-05	4.97186	D2	D9	O70535	39.4068	41.2299	40.5169	47.4098	28.4588	17.4143	53.6602	75.9194	59.2287	39.2548	33.1091	36.8868	20.2488	12.4764	87.9594	94.1031	15.0874	19.9681	8.94088	13.4779	18.6974	18.0189	64.4236	72.6858	33.9454	36.6569	29.2379	43.1258	20.0729	16.332	45.0502	60.6279	5.24462	4.56782	7.4204	9.35288	18.7548	18.3853	9.3696	3.99182	21.9373
P23680	9	9	648.3	1.85512e-05	1.51315	Control	D9	P23680	6605.2	6758.76	7066.91	7752.22	7310.53	7781.64	5114.24	4973.29	6945.03	7172.17	4474.57	4922.97	5605.95	5982.54	6811.25	7357.89	4673.78	4436.46	3188.44	3207.63	5310.44	5150.92	4677.46	4915.49	5545.59	5724.38	4598.45	5180.24	6114.04	6290.39	6313.43	6786.26	3763.96	4203.65	4272.93	4372.05	5446.01	5786.52	3587.64	3833.22	3677.04
P21704	11	11	1400.6	1.9509e-05	1.82403	Control	D9	P21704	56862.5	57442.7	107471	106626	98681	95963	97608	99048.2	59494.7	61325	72127.6	69801.3	44116.5	44910.7	54273.7	53074.8	78503.5	78476.8	72152.3	73258.1	53669.5	55451	71599.6	74564.2	60721.1	62899.4	82282.7	80094.2	49572.7	52070.8	82973.6	82343.9	48463.8	45966.4	49408	47285.8	40052	41044.6	63021.4	59324.8	31654.7
P00502;P04903	2	2	91.85	2.01716e-05	2.7825	D4	Control	P00502	97.3188	108.757	128.46	172.291	242.489	210.201	192.655	222.311	289.13	292.76	302.676	334.628	690.623	865.597	413.563	379.338	256.485	243.804	366.451	343.808	762.394	733.892	549.899	567.772	246.086	230.694	308.341	316.743	432.373	402.321	450.327	406.925	175.766	121.949	231.315	308.298	314.451	357.955	267.319	266.645	54.1762
Q9ERD9	1	1	13.06	2.79811e-05	5.21614	D9	D2	Q9ERD9	3764.27	3570.95	2897.32	3189.83	2680.29	2558.36	4788.55	4591.52	1091.73	1251.95	2815.46	1782.81	3250.47	3022.41	2568.98	2643.45	10068	8733.85	3755.53	3548.66	4586.21	4485.82	3108.43	2959.77	13352.9	13432.6	6814.49	4959.36	5665.78	5290.95	2840.26	2570.38	30850.9	23554.7	6960.7	6498.99	4764.73	4614.77	10500.3	8374.13	2095.52
P30904	1	1	60.24	2.80539e-05	8.77186	D4	Control	P30904	59.4594	31.2494	16.207	4.07806	16.6251	9.07432	51.2586	52.5796	171.696	135.519	132.433	91.1707	326.134	205.96	148.634	110.872	222.085	230.61	199.356	203.499	463.303	435.889	176.317	178.85	204.457	207.417	1.67639	26.4858	109.166	99.9645	134.181	116.388	152.377	101.271	170.727	120.041	125.132	93.6508	207.38	187.466	33.1004
P31232	1	1	15.21	2.86703e-05	2.08355	Control	D6	P31232	150.556	141.937	230.731	242.919	368.646	337.813	362.323	354.591	266.159	238.079	255.729	243.832	205.916	198.55	266.659	273.455	215.498	215.512	228.767	248.764	184.926	189.317	310.994	344.591	81.7994	97.8736	89.7018	88.0218	138.996	126.802	200.541	227.123	194.663	199.561	235.146	226.773	150.965	187.739	201.478	216.574	83.8129
P15473	1	1	72.11	3.2935e-05	28.0968	Control	D4	P15473	241.03	216.229	118.756	130.217	52.1465	48.8807	28.6491	34.3954	12.3456	7.90348	15.0849	22.8831	19.6208	25.8635	65.1281	66.9547	0	0	0	0	5.84746	7.07687	12.056	5.99493	4.52162	17.4694	64.8366	55.4969	82.766	91.1958	19.2937	6.82462	5.94991	6.92277	68.0351	102.505	54.1904	57.8959	0	4.13177	134.179
Q63691	7	7	438.18	3.30396e-05	1.96498	D9	Control	Q63691	1716.05	1639.15	1309.48	1318.41	1545.55	1570.74	1067.18	1208.8	1706.97	1527.15	2067.01	2019.86	1668	1747.16	3061.22	2853.62	2003.36	2161.65	2335.21	2392.92	1878.55	2005.06	2874.11	3178.26	2609.41	2622.65	2186.58	2035.81	1971.81	1540.19	3211.75	2782.31	2463.79	1972.52	2959.81	2006.95	2352.42	2457.32	4366.22	3773.26	955.303
Q9R0J8	1	1	27.37	3.32591e-05	14.8172	D2	D9	Q9R0J8	3.3547	0	38.9181	23.7457	11.4205	7.64701	2.62347	3.92702	11.2259	8.72092	12.3448	12.8267	12.0523	10.5582	14.3501	13.564	0.42536	2.23606	1.42266	0.652182	6.00998	6.22757	10.4551	7.62775	0	0	0	0.737603	2.86248	2.19286	5.40565	6.84714	0	0	0.307606	0	3.27248	0.373886	2.06758	0.433295	1.86752
P19112	4	4	324.58	3.50632e-05	5.98877	D9	Control	P19112	4.44883	6.26475	35.68	39.2887	69.4721	75.4617	77.9864	84.4382	246.118	226.776	223.47	230.706	490.09	491.32	24.9147	39.672	170.476	162.792	276.081	250.038	276.053	282.421	154.58	161.007	351.401	339.191	193.762	245.255	236.237	284.344	107.587	124.353	240.343	568.819	222.116	261.439	114.295	156.455	328.499	461.864	2.47661
Q5BK81	3	3	170.43	3.64211e-05	5.07802	D6	Control	Q5BK81	103.478	156.817	132.882	123.695	171.312	170.464	239.697	243.999	287.298	229.772	343.507	305.51	286.176	264.392	434.108	572.103	125.99	143.444	146.676	150.664	176.841	193.761	274.499	294.539	177.128	215.683	1829.65	1619	1114.29	1200.46	287.952	372.29	194.811	246.498	198.903	253.526	259.678	282.248	125.084	166.92	57.6051
Q4V8K5	2	1	104.37	3.91647e-05	3.68047	D2	Control	Q4V8K5	0	0	8.01187	7.31525	3.15284	1.6842	5.69637	5.62229	21.8786	20.5893	11.9544	15.1534	11.145	14.2637	12.2774	8.60987	16.2639	17.0479	7.2223	9.52958	5.93814	8.29041	10.7348	12.1612	12.1254	13.6348	5.77498	7.08951	5.71192	5.41101	8.33365	13.4328	5.46006	3.16919	5.76381	4.26095	5.65178	8.56658	6.62783	2.7747	0
P23764	2	2	156.08	4.45635e-05	2.2205	D4	Control	P23764	185.833	144.63	95.6921	85.4382	51.4534	39.0027	112.01	142.489	195.317	177.584	281.371	239.776	173.735	132.354	187.177	163.666	168.786	148.578	370.336	364.12	191.496	179.954	248.653	230.044	122.56	155.777	97.2237	154.109	51.1795	61.5333	116.718	134.018	218.656	189.203	150.061	132.077	171.514	197.477	193.513	230.678	103.451
Q9WUC4	3	3	332.66	4.55129e-05	3.50773	D6	D4	Q9WUC4	2169.58	1912.95	1522.31	1434.74	995.9	1002.38	518.911	492.265	369.176	419.16	804.017	761.823	628.814	495.307	2388.61	2110.27	491.076	526.486	460.104	547.844	944.482	918.483	1151.67	1202.51	1756.32	1827.94	3003.76	3299.56	4381.8	3958.13	1760.08	1910.02	1192.8	1061.69	1116.59	897.386	1045.28	1075.21	1050.4	941.967	1207.78
Q4G075	2	2	203.69	4.58833e-05	11.0984	D6	Control	Q4G075	12.8039	12.0684	33.6199	34.8235	47.8812	44.6976	63.1546	86.909	152.085	160.942	82.6315	68.8382	81.4562	85.1363	74.1577	80.8596	80.9368	74.71	63.6356	60.7347	83.8424	86.6984	72.6348	76.2528	98.045	105.636	1246.53	1300.21	351.667	398.492	120.18	107.856	24.3866	41.684	96.886	102.149	239.732	242.607	76.6702	108.293	7.12781
P27139	1	1	85.8	4.70937e-05	6.25131	D2	Control	P27139	0	0	20.1486	17.9285	34.4143	30.4061	17.0234	14.1676	72.2636	129.573	151.8	119.61	84.2516	92.3146	93.1958	95.2218	88.6417	94.1885	102.548	104.706	19.9194	19.7599	70.5475	73.1478	149.631	138.658	27.332	30.7036	24.6781	25.7324	74.8145	97.27	14.7243	17.0792	15.9284	13.9642	14.1365	11.962	53.0807	40.6735	0
Q99MH3	1	1	101.32	4.75418e-05	6.69197	D2	D9	Q99MH3	1644.12	1777.56	1822.87	2078.59	1365.28	1377.6	819.691	830.204	1163.86	1169.77	1142.95	1170.83	1509.16	1554.01	7492.45	8411.93	1028.13	1081.76	887.022	944.195	1342.38	1463.01	2215.5	2404.2	453.807	497.224	814.94	1232.63	2303.36	2613.81	659.578	830.279	455.849	546.468	535.551	572.941	171.698	230.923	431.534	583.889	915.262
Q64240	15	14	1512.71	5.12417e-05	2.71701	D6	D2	Q64240	160793	163359	67022.3	71382.4	95522.8	98380.4	96711	94771.7	63239.8	64588.6	87194.2	93322.7	69055.1	73383.1	57860.7	61877.5	135513	135450	147479	149113	125876	124655	90480	95681.5	140124	147521	250024	278533	263749	265639	98291.2	106232	109747	113396	129036	139006	60478.7	67226.8	164731	184039	89511.7
Q64119	2	2	96.44	5.15257e-05	3.21374	D2	Control	Q64119	39.9968	32.0469	20.9575	39.6776	40.7934	38.3512	29.9677	27.5018	67.9063	76.4177	106.634	89.2496	220.607	161.545	62.1909	80.8866	41.6254	35.2378	94.2573	98.4222	143.82	146.698	82.1629	94.7631	76.5756	59.1824	13.194	40.6	58.9558	71.3417	41.755	53.6962	39.244	65.4854	69.4251	56.9495	80.2461	64.6206	50.1299	62.096	22.2658
Q7TMA5	1	1	18.69	5.17377e-05	8.17623	Control	D9	Q7TMA5	2360.59	3413.93	960.761	760.821	470.838	776.141	971.629	1072.84	403.929	513.107	256.136	459.161	765.814	913.268	211.279	175.835	438.896	671.631	369.383	418.582	543.181	602.308	112.978	91.1689	343.057	419.711	308.866	342.251	743.903	852.682	89.7991	72.5691	267.769	372.014	152.619	155.726	109.218	136.638	56.617	68.7778	1314.11
P62804	3	3	193.49	5.47593e-05	3.97656	D6	Control	P62804	826.438	697.536	26.201	37.8688	70.2366	75.8583	374.47	262.267	436.509	481.934	515.634	488.263	363.824	323.734	873.083	855.604	1250.39	882.286	515.911	508.097	734.563	747.102	576.108	595.663	1826.86	1983.67	1608.75	1344.81	725.078	650.634	643.208	644.912	600.214	531.923	349.75	291.809	728.955	667.403	406.855	313.903	460.069
P25031	1	1	115.46	5.61704e-05	5.07831	D9	D4	P25031	37.9957	40.4013	18.8752	23.9744	14.1878	10.5331	35.2157	29.6459	78.2322	75.206	25.3581	29.8009	8.42052	5.85877	12.0669	13.675	5.43345	3.30804	4.13173	3.39792	0.879773	1.6477	15.8682	24.1418	7.65775	5.518	17.1088	33.7527	9.1241	7.30171	10.608	11.8568	39.0068	84.6982	14.6133	25.3278	45.5755	30.6255	35.459	23.342	21.1518
Q64319	20	20	1727.87	5.63309e-05	3.27592	D2	Control	Q64319	3269.69	3433.85	4960.48	4764.82	6822.37	6929.83	6734.54	6772.34	13989	13560.7	15418.3	13912.6	38423.6	36772	5636.58	5405.19	11909.9	11490.7	15166	15193.9	24810.6	24499.6	10962.4	11223.3	9063.38	9192.38	4425.91	3807.17	11307.3	10094.2	6152.7	6097.9	10493.4	9694.8	14410.8	13850.8	8640.01	8368.18	9853.07	9368.88	1820.2
Q5XI43	7	7	726.41	5.70928e-05	1.92035	Control	D6	Q5XI43	12620	14277.2	10524	11918.3	11807.5	11536.2	12701.4	12729.9	7304.63	7069.03	6844.5	7857.49	6448.4	6788.92	11387.3	10043.3	7701.08	7517.19	8611.64	8522.77	7224.89	7029.96	9696.7	8736.54	7288.12	7412.76	3257.87	2484.63	5860.12	5773.34	9349.91	9665.2	7261.76	6708.32	4995.38	5072.76	9552.08	9348.69	6005.32	5540.15	7025.42
P01681	3	3	312.56	5.78166e-05	5.36202	D9	Control	P01681	1253.56	1545.38	1119.36	1150.88	1099.16	1282.03	1259.15	1358.36	3483.66	3626.51	2445.22	2859.16	1982.45	1834.47	1477.13	1340.71	7264.07	6905.41	5711.09	5667.59	2419.26	2450.42	1219.26	1212.24	5952.88	6246.13	6048.33	5811.99	5133.16	5229.47	1222.13	1443.52	10057.1	14587.1	4242.49	3507.67	2670.78	3169	7469.85	8280.19	697.841
P81827	3	3	571.27	5.85625e-05	5.01259	Control	D9	P81827	1.13243e+06	1.16786e+06	275982	329857	289019	306363	154618	177362	42963	49690.5	142222	153851	90572.7	97510.5	194115	216579	81833.7	103282	161707	163259	180237	182486	72955.3	73864.1	42313.3	41356.7	285548	88461.3	127650	134841	55702	61622.1	64445.3	77533.1	93663.5	109747	87549.8	97489.3	108852	125493	630411
O35952	1	1	25.41	5.99637e-05	Infinity	D4	Control	O35952	0	0	0	0	0	0	0	0	1.66183	0	0	0	12.1598	10.8174	0	0	2.47318	0.727389	1.38113	2.5524	28.5322	23.2148	3.28139	6.95094	0.482401	0.798126	0	0	0	0	0	0	0	0	1.20172	0.683981	0.681355	0	0	0	0
P06761	4	2	156.38	6.3585e-05	4.5123	D6	D4	P06761	696.812	717.382	213.507	233.023	241.331	243.537	159.215	125.492	67.6878	114.719	82.5763	122.54	104.909	103.607	234.737	257.363	88.5643	73.4475	146.688	132.174	122.7	111.178	129.362	142.514	311.973	331.25	946.153	1177.64	582.16	692.596	94.6849	135.007	289.297	329.364	254.804	346.863	410.366	452.332	255.665	404.678	387.907
P04916	1	1	152.3	6.52729e-05	31.0852	Control	D6	P04916	196.751	172.815	7.0671	6.4097	77.6264	80.8974	14.6306	12.9024	20.709	17.1947	39.0286	40.9235	7.22847	11.042	32.3541	35.5756	15.9559	11.2061	4.32367	3.64587	4.2644	4.85527	20.0648	15.9581	2.50181	2.82026	0	0	1.34947	0	6.45713	5.17904	28.9512	36.5629	2.43646	4.40131	29.9734	21.2354	0.60653	0.800943	109.529
P18757	3	3	148.85	6.81426e-05	5.86745	D4	D9	P18757	51.5422	39.3753	14.3589	8.69907	50.682	85.3897	51.8948	59.2203	170.023	173.26	87.4081	103.7	421.914	439.652	44.7775	63.6812	127.355	504.517	130.157	111.967	321.425	329.766	231.733	229.101	116.659	141.433	55.0957	78.2168	111.935	156.024	182.466	81.6664	9.53076	0	20.1516	39.018	127.665	99.2493	15.0918	27.7746	28.693
Q03343	1	1	16.77	6.86307e-05	4.60212	D9	Control	Q03343	2028.71	1721.14	5623.18	5342.08	2246.75	2279.77	6271.1	6530.4	10549.8	12445.3	2345.44	2539.38	2041.33	1890.06	2112.78	1998.02	14936.8	15075.7	4185.3	4246.52	2093.49	2274.86	2274.09	2603.05	8528.33	9106.83	4460.81	3721.49	3112.94	3232.74	3480.17	3314.77	30084.6	23998.5	16869.4	14433.6	7795.58	7375.06	26077	20832.6	1129.36
P80204	1	1	65.17	6.95921e-05	3.38583	D2	D9	P80204	32.1085	28.2314	63.1917	52.079	40.4326	41.3579	17.6997	24.2158	41.8287	38.7731	63.889	46.135	33.7766	24.5021	81.3814	59.1396	38.2913	36.6772	20.1403	16.4716	46.9025	46.7101	69.3801	73.9544	14.2593	5.88547	0	0	0	0	57.91	58.2406	14.2206	15.8268	6.77074	8.38756	33.691	17.4459	12.7319	5.94189	17.8744
Q99MA2	2	2	144.37	7.199e-05	1.99207	D2	D9	Q99MA2	208.735	245.556	257.121	242.314	384.982	405.123	267.191	265.728	560.443	493.049	386.497	416.538	636.859	703.769	306.554	317.675	492.756	465.555	423.92	428.543	400.991	467.008	432.718	440.539	425.28	416.581	82.955	113.757	144.286	174.11	314.46	356.418	225.718	266.413	210.57	260.4	266.898	310.88	177.547	199.874	116.201
Q499T2	6	6	510.49	7.2298e-05	1.68787	D2	D9	Q499T2	1528.33	1364.34	2463.08	1923.08	1782.23	1797.21	1555.13	1794.17	2339.39	1988.92	2635.88	2231.75	2524.84	2235.52	3099.16	2841.57	1821.41	1811.84	1907.19	1984.52	2291.6	2351.76	2464.88	2762.31	1611.15	1732.11	1440.23	1565.06	2945.93	3014.8	2897.41	2601.27	1343.22	1160.85	1712.24	1532.78	1556.38	1390.62	1669.47	1422.71	850.801
Q9R0D6	1	1	70.34	7.69286e-05	1.77763	D6	D9	Q9R0D6	254.968	274.701	272.449	288.916	262.243	271.998	159.076	178.352	200.994	208.788	226.764	232.044	198.582	201.887	230.406	243.688	214.07	235.767	204.306	212.192	165.919	154.678	233.107	221.404	226.486	230.761	219.151	179.579	291.26	360.856	262.929	299.596	74.7657	85.723	110.754	130.447	217.224	210.442	176.607	158.858	141.938
P70552	2	2	135.4	7.9322e-05	Infinity	D6	Control	P70552	0	0	0	0	0	0	0	0	2.56384	0	1.82521	1.21105	1.21622	3.23495	0	0	1.3721	1.80814	0	0.402601	0	0.550559	0	2.90431	24.3741	14.081	514.274	467.261	179.184	200.188	0	0	0	0	0	1.63095	16.1643	12.6722	15.0627	34.4635	0
Q568Z6	3	3	136.91	7.98061e-05	3.05888	D2	D6	Q568Z6	13.1857	11.0535	51.1293	72.714	105.004	99.3328	33.3106	46.7657	182.687	185.658	106.998	121.297	104.152	107.368	77.0703	95.1564	83.1109	86.5576	77.8104	85.2029	60.287	79.8056	127.559	130.354	29.8223	30.4405	15.7953	34.2943	26.3595	34.2602	71.557	77.9757	51.58	77.7863	54.7896	77.4087	60.2355	70.5407	42.2872	44.8235	7.3403
P48500	5	4	347.39	7.99697e-05	1.52205	D2	D4	P48500	440.865	370.991	521.424	551.455	628.669	617.36	716.927	636.793	549.12	560.983	643.856	632.503	586.471	553.671	534.508	516.36	297.419	278.602	321.04	345.951	400.919	472.119	449.669	441.724	380.148	398.95	594.007	518.342	350.879	325.202	286.053	324.079	399.181	382.586	469.71	461.306	619.3	580.275	493.42	386.219	245.424
Q9JHY1	5	5	532.55	8.9125e-05	1.55804	D9	D4	Q9JHY1	6763.49	6878.14	4230.87	4505.04	5235.01	5096.75	5178.1	5021.86	3644.47	3604.74	4240.92	4226.33	3726.88	3626.86	4190.51	4238.67	4625.11	4347.73	3878.13	3904.95	3389.21	3183.83	3106.15	2930	4140.19	4389.57	3731.95	4790	4149.56	4570.52	4156.64	4447.26	5499.94	6749.36	4492.81	4432.95	3660.49	4598.85	7458.92	8858.66	3765.15
P00689	7	7	577.29	9.61934e-05	3.00461	Control	D2	P00689	1185.75	1044.75	5701.53	5042.83	4216.82	4670.49	3575.13	3696.28	1815.01	1881.29	918.6	796.344	953.094	967.825	1008.14	1355.99	1905.06	2092.87	2440.05	2425.12	3446.18	3544.03	2513.5	2420.55	924.291	939.604	1529.87	570.62	1278.9	1269.37	3164.51	2900.24	3591.89	2836.07	2240.64	2288.03	3077.1	2889.39	2206.97	2014.55	660.094
Q711G3	1	1	34.87	9.78519e-05	3.83813	D6	D9	Q711G3	2154.3	2242.82	2190.62	2164.77	2325.31	2315.6	2903.76	2985.11	461.707	463.051	4627.13	5052.53	2482.54	2655.94	4339.95	4617.87	2514.09	2516.29	3689.51	3649.47	2412.96	2198.74	3647.43	3890.13	4618.74	4341.44	1800.74	1554.64	3388.1	3194.85	4691.18	4146.26	731.731	544.193	770.682	732.026	1370.1	1384.6	884.446	808.653	1199.27
P68136;P62738;P63269;P68035	9	1	809.16	0.000107469	3.21105	D4	Control	P68136	320.056	316.751	945.129	918.595	1389.69	1397.64	1398.59	1476.85	2473.66	2369.25	2492.81	2475.07	5084.86	5177.7	1017.6	1012.17	2188	2096.67	2412.82	2515.86	6224.01	5797.79	2443.49	2534.12	1816.16	1850.15	1273.41	1457.17	2823.97	2794.3	1668.49	1830.75	1744.57	2000.06	3888.87	4255.19	2115.64	2459.58	2575.21	2721.37	178.171
P00884	4	4	489.97	0.000111701	2.33055	D2	Control	P00884	157.911	168.335	479.547	484.635	552.685	550.731	676.422	649	1046.2	959.139	1110.28	1101.43	1718.2	1714.65	487.569	530.477	935.542	924.707	920.64	932.205	1223.66	1229.13	871.852	923.178	912.008	990.234	479.837	648.996	574.987	667.171	589.839	627.668	434.464	465.771	600.649	653.835	781.889	810.361	552.332	610.177	87.9074
Q64273	1	1	13.84	0.000113238	11.7121	Control	D2	Q64273	219.369	306.822	1804.39	2414.43	2005.63	2117.36	2249.72	2741.04	211.614	228.899	126.935	149.617	154.972	209.307	49.3932	52.5481	582.654	1046.2	833.041	971.159	495.097	691.66	335.934	382.901	272.238	313.01	3.72144	11.9528	138.459	221.918	599.27	1038.41	697.483	983.518	723.947	1089.95	416.62	628.693	335.105	691.032	122.12
P01835	12	6	2311.14	0.000120831	8.70346	D9	D2	P01835	827.506	735.394	80781.6	72240.7	54199.1	47701.9	103003	89978.4	64326.8	63463.4	34001.4	26913.4	48745	59814.4	32376.2	38632	137372	129064	159042	158484	90742.4	88931.6	57030.1	57494.5	270765	248375	244613	101503	124324	38374.3	85856.1	49676.6	708288	664651	314510	273426	234105	195425	466505	348333	460.663
P13852	1	1	95.62	0.000144	2.23479	Control	D9	P13852	414.288	449.189	314.566	317.157	258.877	274.78	217.969	207.302	160.191	135.745	347.592	345.033	223.063	232.131	323.169	346.73	214.479	238.842	346.494	326.066	275.581	239.61	287.451	254.984	141.194	124.609	391.605	342.764	347.812	317.973	257.907	210.898	93.3716	81.1035	142.744	148.152	100.944	114.477	223.517	193.836	230.63
P80202	1	1	107.42	0.000152847	4.85607	Control	D6	P80202	980.225	886.779	634.713	596.957	660.131	619.48	210.958	191.277	164.311	140.888	127.899	114.439	130.17	129.429	654.638	593.687	191.57	182.559	130.674	137.669	268.582	257.856	403.418	393.584	100.044	110.071	19.6317	19.8955	113.593	116.881	233.11	271.217	213.885	209.739	216.133	207.964	230.648	232.953	304.343	228.343	545.68
Q05982;P19804	2	2	44.98	0.00017045	2.00093	D2	D9	Q05982	204.799	222.341	105.783	180.615	205.968	196.108	125.861	172.684	263.984	259.067	336.424	316.452	246.763	226.337	406.551	382.248	224.227	284.827	206.016	173.816	266.791	230.254	313.172	253.592	111.693	143.098	294.279	152.013	125.633	235.928	175.155	193.256	84.8097	80.5747	245.681	240.928	214.732	172.775	84.78	94.0652	114.009
Q8VI04	1	1	28.73	0.00017563	Infinity	D4	Control	Q8VI04	0	0	0	0	0	0	0	0	3.81996	4.99316	0.730129	1.18568	8.03203	4.63328	7.39045	3.01992	1.85701	3.08296	2.84729	0.031244	10.8365	19.0867	1.99589	1.3323	5.01071	4.77558	0	0	0	0	0	2.77888	0	1.88972	0.8582	0	0.368096	3.54272	0.298265	0	0
O70215	1	1	124.61	0.000180376	27.3116	D9	Control	O70215	2.2503	1.26792	6.34488	3.16826	0.0877228	5.58627	8.09504	6.77331	1.93928	0	84.8454	84.4573	106.299	89.5402	182.285	166.322	44.1108	0	164.867	156.903	80.1132	62.3867	133.597	177.022	70.4102	64.4882	60.9296	37.2073	39.8788	56.1352	264.044	237.823	72.0851	55.2735	119.397	89.9543	141.507	149.106	139.41	150.219	1.25272
P08289	1	1	79.95	0.000180954	2.65107	D4	D9	P08289	102.775	115.629	22.6698	28.6346	67.0551	72.6474	35.8715	38.495	62.589	65.5836	70.3216	73.8149	69.081	76.8765	118.09	129.949	89.7691	91.974	85.4981	93.8157	42.372	65.7226	109.517	123.56	69.0785	77.1924	16.6134	39.1594	26.0155	31.966	49.3518	61.3486	25.1921	20.4687	22.7176	21.0359	54.2728	55.4555	33.498	32.2446	57.2137
P02625	5	4	340.18	0.000182114	5.3948	D6	D4	P02625	843.791	1001.28	339.972	430.825	423.865	425.316	382.421	514.01	193.097	152.841	315.927	270.435	152.478	240.577	446.143	537.3	123.215	170.443	154.768	147.834	213.792	220.89	147.315	134.047	150.737	167.016	1870.15	2106.06	1096.97	1145.77	226.212	316.702	213.275	159.687	229.336	244.282	149.015	186.798	223.981	183.681	469.729
Q5M819	2	2	36.1	0.000191825	5.30083	D6	Control	Q5M819	33.8752	25.0041	12.2352	23.1037	37.8801	35.5721	43.4462	46.6381	103.952	77.8473	52.5608	43.1384	23.1866	29.5551	44.6167	35.15	91.8039	78.0648	52.3809	56.0039	82.4948	82.3787	61.5473	80.0658	129.126	145.361	445.291	343.931	107.728	120.872	28.143	45.8603	50.0603	54.2891	106.28	122.166	56.4401	63.1082	44.0813	47.4796	18.8579
P10760	1	1	26.96	0.000198114	15.834	D4	Control	P10760	0	0	0	0	0	0	3.34753	4.3615	1.71966	0	0	0	6.99916	12.4271	0	0	9.48284	5.76088	16.2379	15.378	29.3105	32.3924	5.08241	8.4197	12.2213	20.9863	0	0	5.82065	1.93595	1.0758	2.67251	4.45405	0	0	0	2.87402	1.39677	3.06991	3.21241	0
Q9R0T4;Q6W3B0	17	17	2006.04	0.00019859	1.63185	Control	D6	Q9R0T4	50622.8	49234.9	51968.9	49904.6	53968.3	54047.9	49489.6	48475.1	38549	37247.2	40570.3	38982.1	40793.4	40975.9	57826.6	55529.9	48421.6	48462.1	45609	46954	40012.8	40779	60176.8	62298.9	32330.4	33170.8	14214.1	16841.4	23155.4	25976.9	48048	56109.6	31341.8	32369.4	33759.4	36202.2	37560.7	38722.3	44481.3	45930.9	28181.1
P29534	2	2	103.72	0.000208314	1.76919	D9	Control	P29534	107.286	115.542	78.6488	87.5323	151.099	134.558	136.157	112.79	146.881	144.568	195.42	212.224	131.797	153.436	192.678	191.775	126.699	120.631	167.907	177.18	94.0377	134.748	225.266	245.341	246.736	239.074	164.288	293.454	164.159	178.259	144.522	168.121	159.758	220.564	190.105	147.824	215.937	201.399	268.111	230.348	59.7248
P04218	1	1	47.71	0.000208833	4.28371	D2	D9	P04218	14.2015	21.8691	17.0861	16.3633	22.7378	12.0536	12.9997	24.0092	9.23356	19.1006	19.0752	12.3686	17.0641	37.2823	45.5743	31.9859	0	2.82255	0.9925	5.0167	7.23156	6.19043	22.8135	20.6754	7.40537	14.8666	24.4543	14.3314	5.557	17.5302	29.2695	22.8388	0.257354	0.569149	4.74289	0.822895	11.7045	14.8358	10.7056	1.10924	7.90582
Q00715;Q00729	2	1	157.34	0.000225339	2.67877	D4	Control	Q00715	25.6543	29.5218	15.8461	15.159	62.2721	52.0359	51.9612	41.229	48.3795	45.9788	63.3743	74.4801	60.1754	71.4985	125.656	122.901	126.076	132.021	77.5097	82.9992	83.9385	117.312	80.2913	86.5519	84.6305	90.5686	21.6612	116.706	77.8035	88.9506	39.6105	42.8979	59.7264	74.8316	66.3115	62.802	84.918	81.0547	43.2778	51.7684	14.2815
O88767	7	7	339.81	0.000229565	11.8067	D6	D4	O88767	194.131	202.147	306.265	195.829	267.271	299.943	247.706	215.639	294.802	223.272	339.058	316.245	319.326	290.389	176.222	171.003	222.73	227.239	240.84	199.601	294.309	282.886	191.303	199.938	389.291	401.296	7956.96	7618.57	2759.15	2389.71	204.61	227.178	394.418	351.439	324.689	327.417	433.347	402.356	431.409	342.766	108.071
P31044	4	4	358.9	0.000263287	3.94802	D6	Control	P31044	544.711	579.238	625.293	568.894	844.365	838.495	634.406	658.66	709.406	677.898	833.437	825.431	727.748	704.847	734.437	757.369	741.683	603.938	680.306	715.083	658.2	652.894	821.211	707.924	747.025	759.386	6238.95	6828.31	2409.78	2258.4	801.904	857.302	1089.57	1244.77	1017.45	903.22	1051.63	1116.51	958.189	865.776	303.234
P20611	7	6	333.1	0.000293597	1.94241	D4	D9	P20611	1693.96	1494.2	2458.98	2355.56	1934.64	2000.03	1397.87	1380.25	1957.68	1865.93	2130.84	1976.69	1602.99	1565.89	2018.13	2132.72	1821.25	1913.72	2602.37	2629.47	1610.02	1666.74	2179.12	2397.38	1196.64	1215.87	1643.33	1354.87	1164.91	1047.44	2884.66	2774.98	1082.6	1032.43	1532.93	1444.78	1278.27	1302.1	470.456	515.82	943.006
P07861	14	13	1067.57	0.000298879	3.54237	D9	D6	P07861	1334.82	1145.96	2779.93	2618.54	2501.55	2398.7	2789.88	2715.83	3853.73	4371.57	3777.78	3753.77	8629.08	8028.07	2888.3	2716.74	4228	3974.28	4000.27	4169.5	8277.81	7985.82	3392.61	3272.01	2432.99	2504.12	824.263	904.289	2534.83	2234.58	2169.26	2409.97	3273.95	3201.68	3922.1	4115.42	18872.4	17375.6	2924.2	3043.21	743.081
O54715	1	1	50.64	0.000304425	3.13461	D4	D9	O54715	20.8528	17.5755	89.6377	97.65	52.8097	72.4221	98.1309	111.582	62.719	56.4731	79.0781	65.1184	69.1029	91.232	67.9561	74.3282	96.7478	95.8083	48.2305	49.666	84.3417	86.4734	104.993	112.271	42.4489	35.2676	1.62967	0	0	0	63.1831	80.7738	31.1052	35.0389	11.4115	5.35126	40.6815	40.6133	19.1505	33.1122	11.6085
Q08420	3	3	383.32	0.00032317	2.06781	D6	D9	Q08420	693.989	637.956	786.224	836.726	984.331	1115.2	1298.18	1188.19	647.666	594.24	929.265	877.235	929.828	1032.6	1364.95	1280.49	930.734	957.188	1081.74	1086.47	928.814	1431.46	1374.23	1380.55	1460.95	1456.16	2392.79	2848.79	1524.8	1682.93	871.874	1053.22	666.314	676.412	863.447	713.004	661.184	563.6	1248.51	1035.36	386.335
Q6GX84;Q793F9	1	1	36.96	0.000342686	3.36828	D2	D9	Q6GX84	56.5937	61.6651	243.021	216.452	332.716	329.028	98.3467	95.8937	295.274	303.383	257.518	227.129	209.482	217.614	105.063	117.812	130.48	122.395	73.9714	79.7009	101.537	99.6895	199.763	189.465	110.115	106.681	24.0326	33.3519	49.4806	59.1659	141.179	168.884	42.749	57.9851	62.2607	64.9808	102.945	102.132	37.9953	43.539	31.505
P50399	2	1	85.02	0.000349767	8.67035	D2	Control	P50399	1.89472	1.00904	5.31252	2.64789	8.62257	6.95268	16.0204	21.4183	80.8983	88.3395	45.7166	50.6965	130.456	143.978	6.61315	7.14774	49.6501	60.6829	61.4222	64.4116	110.709	108.607	49.1391	46.5371	64.05	57.8963	16.1593	18.5453	36.7813	58.258	25.3432	32.5444	0	1.27255	48.759	73.9835	26.7175	39.9402	12.2388	17.9417	1.05477
P04812	1	1	108.4	0.000353725	32.0788	Control	D6	P04812	126.677	166.534	0	4.78906	0	0	0.575674	17.3956	0.594405	0	0	0	0	0	10.8381	0	13.4688	6.75874	2.43009	0.0420475	12.9509	10.9496	0.434267	4.57279	2.06227	0.257367	0	1.71922	0	0	0	5.81101	14.5061	69.338	22.133	12.8524	41.5451	43.2136	8.75959	10.0267	70.5198
P08937	2	2	158.97	0.000357189	2.43563	D2	D9	P08937	1320.79	1092.45	3106.6	3086.71	1114.2	898.071	2145.66	2070.11	2225.34	2013.6	1816.62	1608.52	1403.69	1467.67	3223.29	3312.18	2204.09	2140.87	1377.74	1366.83	1183.55	1166.01	2101.25	2099.49	1514.27	1570.47	1060.94	954.638	1426.8	1450.48	2529.81	2526.94	988.148	886.158	577.503	584.396	1293.48	1448.09	557.537	673.51	735.269
Q63467	2	2	128.28	0.000363553	3.5042	D2	D9	Q63467	2013.32	1877.99	1841.99	1856.76	1195.11	1130.31	627.201	649.873	577.519	530.435	1121.5	1012.24	1173.37	1289.21	3489.88	3689.66	947.963	857.541	617.687	571.213	1801.12	1547.51	1216.63	1091.8	364.264	352.682	362.596	297.091	745.157	637.787	1395.75	1269.88	325.108	249.362	624.867	616.473	455.878	496.156	468.447	440.391	1120.79
P19468	9	7	708.99	0.000367441	3.40208	D2	Control	P19468	294.01	246.732	331.465	372.98	439.238	439.839	381.368	395.752	1257.41	1135.44	1046.1	948.112	2583.92	2456.79	232.235	210.749	1080.72	1065.67	1014.64	1019.96	2014.76	1814.64	922.756	934.303	823.305	888.018	267.07	370.625	766.978	850.081	413.878	452.211	632.136	803.416	873.86	955.132	617.251	737.213	870.667	970.735	163.672
Q5XIE8	2	2	41.25	0.000378902	22.3891	D9	Control	Q5XIE8	1.10078	11.7543	0	0	1.64402	7.09752	5.41482	0	12.5644	1.32317	6.59681	0.382612	2.12724	15.522	1.99716	1.72232	1.05332	10.0391	3.64324	4.53484	12.8032	1.49494	0.0464378	6.32637	0	0	33.0994	48.1024	0.201286	2.97574	3.67461	6.52869	238.608	188.076	11.3528	9.25229	24.6974	24.3195	61.1489	47.3071	0.612793
Q63355	1	1	18.73	0.000383024	8.22442	D4	Control	Q63355	5.10702	0	5.20538	3.18369	20.2407	39.7238	0	0	38.8369	42.3543	70.517	91.1626	23.584	20.069	0	7.31	43.9078	36.5517	43.3051	62.8202	139.149	131.255	72.0341	75.1477	0	1.81496	17.4249	4.06488	50.3111	72.4645	9.80627	12.1282	38.6351	27.8428	111.519	111.128	12.5617	22.8089	90.96	96.5012	2.84302
Q9Z0V6	1	1	17.37	0.000389062	78.5136	D6	D4	Q9Z0V6	0	0	0.901917	1.49285	2.91522	2.08265	4.47504	3.1282	0	3.64715	1.31909	3.74822	2.63322	2.43417	0.711502	6.83426	0	0	0	0	0.908713	1.12855	0.710029	0	0.742018	4.17597	83.7444	87.815	16.6598	13.4464	4.05862	5.05789	0	0	0	0	12.7364	14.4302	0	0	0
Q62871	1	1	23.7	0.000398125	5.11183	D2	D6	Q62871	69.087	57.4008	99.6625	65.7812	48.8042	43.5494	60.2792	65.7782	1.55042	18.383	26.1364	47.0467	25.5693	24.6824	207.176	196.853	120.476	92.3562	42.4414	48.7783	37.6105	43.152	69.8515	72.2587	2.30315	4.06048	2.03825	1.93856	0	1.88556	50.2138	44.6446	0	0	9.55875	9.20776	73.7286	54.6385	13.8999	21.8479	38.4599
Q6IFV4	3	1	132.89	0.000411967	33.221	D4	Control	Q6IFV4	0	0	0	0	0	0	1.77626	2.18058	30.4114	25.0745	2.49331	4.354	1.35297	5.08435	6.10299	5.15108	11.4413	13.0823	16.9222	8.56664	15.4668	20.0185	23.1233	22.8291	12.6867	2.59668	0	3.30119	1.77388	1.6769	35.9207	40.4501	0	4.22896	0	4.87001	38.7634	46.9862	7.11328	0	0
Q8CIZ5	1	1	23.32	0.000451089	12.6666	D9	Control	Q8CIZ5	0	0	0	0	0	7.29655	6.31339	11.6271	85.5365	61.6176	6.71083	9.31088	8.08481	15.1018	6.42363	4.88731	31.4961	35.72	18.1011	23.1557	28.4777	18.639	27.7648	28.4979	16.5339	22.7283	0	0	0	0.538777	23.1068	26.976	5.26007	4.61545	42.5856	49.7225	94.9351	111.255	4.98924	6.30422	0
Q76HN1	1	1	74.61	0.000504127	2.29594	D2	Control	Q76HN1	25.965	20.7114	15.3446	38.4299	28.6849	22.298	87.1352	82.3069	119.464	114.766	61.6541	70.6717	56.4579	53.2248	125.835	134.637	60.8962	65.151	76.0905	62.3522	63.3873	75.1051	102.004	113.567	79.327	73.6172	20.4476	46.2572	69.9163	84.1656	86.246	120.227	35.1727	53.6457	28.971	44.0099	42.5087	54.4782	42.2671	59.6832	14.4544
Q641X3	2	2	42.89	0.000521802	8.51316	D2	D4	Q641X3	1.15248	3.52978	67.1291	67.7706	69.7545	78.5712	66.814	61.2281	58.4018	77.4659	33.2609	43.436	16.4006	23.2599	88.0777	99.9787	0	0.528235	0.777625	0.627974	2.87508	0.983298	20.8697	25.0559	0	1.73002	2.77415	12.0035	12.3295	10.2212	35.3468	52.2863	1.01825	1.90058	3.42018	13.0525	20.9986	24.2113	5.54594	19.9882	0.641574
P11762	2	2	106.93	0.000598269	24.8959	D6	Control	P11762	0	0	3.0906	3.62383	3.91195	14.6129	31.7242	50.4909	60.9884	59.1072	13.555	7.20036	21.544	11.4277	74.3583	97.5657	29.4505	27.2773	0	0.928455	79.1894	77.7573	46.15	54.9289	50.0645	44.7564	1152.17	976.871	177.896	164.805	60.8827	47.7271	38.4448	32.2856	63.7628	67.6505	129.883	107.835	21.6521	20.2614	0
P13432	1	1	118.15	0.000647583	2.51873	D4	D9	P13432	2115.9	2196.1	1536.32	2168.02	678.225	702.055	3683.37	4002.99	1824.1	2142.48	3409.04	3884.33	3316.43	3973.99	2326.59	2400.09	3887.13	4217.28	6405.27	7148.02	3898.92	5219.57	1869.2	1912.92	2794.53	2803.08	2615.93	4392.1	3322.59	4183.97	2749.96	3607.43	1548.49	1879.72	1621.99	1669.32	1238.09	1287.29	2237.25	2238.35	1177.89
Q498R7	1	1	23.2	0.000677549	47.9056	D6	D9	Q498R7	4.1126	6.11397	11.8905	6.83993	10.7024	7.60381	7.52842	6.95952	0	3.03474	4.0205	1.67875	8.09594	7.37704	1.14262	1.26457	4.55298	0.483386	0.892114	0	0.482294	0.639721	5.08984	0.445489	3.43678	5.07801	154.343	224.103	11.5744	7.51928	0.191462	1.51714	0.558361	1.70411	0	0	4.86112	0.850531	0.537702	0	2.28943
P97710	1	1	68.38	0.000681068	2.0154	D6	Control	P97710	20.4212	71.5617	88.8315	50.9152	41.1767	63.2874	68.9536	82.2867	74.7407	74.7166	116.799	131.006	74.5762	74.3989	129.832	131.27	61.484	61.1612	99.7754	83.3904	80.6088	50.254	110.301	112.184	89.9487	98.8697	134.091	136.996	119.417	137.794	119.065	146.195	57.3574	101.334	58.3256	74.3326	58.4056	59.7237	102.883	127.955	11.3683
P26453	1	1	77.16	0.000696178	2.13575	Control	D9	P26453	173.166	207.965	150.649	177.058	200.185	215.824	101.673	165.83	100.686	145.595	109.72	128.453	289.253	299.949	133.826	152.358	98.163	122.573	88.0023	109.386	124.284	106.042	148.872	170.645	148.351	161.979	152.205	205.102	151.895	135.029	143.504	142.458	7.69904	19.6719	87.8955	81.1907	165.548	212.389	30.9908	46.5405	96.3996
Q66HG4	2	2	82.3	0.000781808	5.21249	D6	Control	Q66HG4	22.26	65.0723	9.12567	15.7615	16.087	20.181	52.145	55.7691	67.7036	45.0465	23.0672	15.9765	29.6794	37.6039	39.7429	31.9417	46.9309	45.7802	43.4431	49.7324	54.6201	60.217	22.4191	34.5118	77.0856	76.8927	465.379	495.267	61.0394	74.9978	42.2639	43.5659	46.7974	43.0702	72.6163	54.7402	110.714	126.136	44.1972	65.7857	12.3919
P50430	2	2	112.51	0.000796916	2.2569	D6	D9	P50430	638.818	572.002	420.879	380.807	343.842	338.288	316.912	331.053	92.6658	104.419	388.456	356.382	297.674	296.011	520.024	498.858	390.174	304.565	473.931	481.535	361.332	361.385	407.495	424.686	415.563	431.272	937.201	539.196	549.536	458.869	529.485	438.138	212.538	104.578	339.832	298.511	233.574	233.075	250.634	232.2	355.622
Q64268	1	1	65.2	0.000829559	12.6349	D2	D6	Q64268	0	0	28.1645	15.3121	35.3501	22.6327	6.66944	4.97266	25.0128	36.2104	66.6769	27.2044	15.0429	9.623	4.02151	4.02434	5.68534	3.02441	3.27533	3.47817	6.20022	2.71895	19.9081	6.50726	3.73843	2.5127	0.68197	0.391471	0	2.31899	4.22261	0.99871	1.07517	2.07301	4.72313	0	3.30414	0.816869	4.36991	3.04566	0
P63102;P35213;P61983;P62260;P68255;P68511	3	3	187.03	0.000925075	1.44325	D9	Control	P63102	320.881	434.339	375.697	451.633	538.185	534.199	663.706	655.957	567.909	613.397	555	590.1	786.7	911.145	577.914	581.859	558.614	557.844	785.355	774.491	804.21	831.318	702.155	701.556	714.823	724.264	380.74	427.814	512.888	547.805	497.773	625.819	685.908	653.996	772.747	622.923	812.281	903.046	644.961	640.493	178.63
Q32KJ6	2	1	106.33	0.000931158	1.76472	D4	D6	Q32KJ6	134.823	140.566	126.971	122.174	79.3646	75.835	72.3436	76.8129	114.96	98.2478	73.9176	74.3949	81.2665	81.1544	87.403	111.397	93.925	85.7124	129.548	125.02	112.75	89.2145	108.321	96.8206	38.8732	39.7293	79.6056	68.868	38.9463	51.0288	86.0803	73.607	52.0982	47.6521	28.0825	34.3675	129.871	158.159	37.0739	46.2409	75.0545
P16617	3	2	154.78	0.000944684	1.57109	D2	Control	P16617	352.686	363.472	339.9	314.021	333.473	352.773	370.741	443.769	491.897	472.079	642.016	567.634	684.271	707.89	470.348	474.222	415.535	414.772	476.315	449.204	614.854	616.098	579.545	626.215	437.083	434.943	650.763	396.119	490.993	447.195	495.904	499.284	414.977	380.684	477.127	709.533	412.186	400.672	211.522	216.393	196.336
P04785	1	1	33.76	0.000963619	7.59993	D2	D9	P04785	0	0	18.8992	14.8158	10.1242	8.40387	4.21131	5.51798	14.1347	16.4416	12.9481	12.8087	5.37358	5.70723	16.9058	20.0856	0	0	0	0	0	0	12.3979	14.643	0	0	0	0	0	0	12.3904	12.5277	0	0	0	0	6.43152	7.30615	0	0	0
Q63083	10	9	728.07	0.000967038	2.14561	D2	D9	Q63083	964.873	865.789	905.662	822.04	798.705	779.847	726.51	706.592	718.41	756.678	1882.46	1935.59	883.403	820.286	1827.97	1707.81	697.141	657.316	1358.55	1457.12	823.636	792.501	1247.61	1369.33	633.805	614.83	1311.87	1042.8	810.713	808.203	855.785	855.352	507.55	438.25	542.011	497.639	522.824	483.047	1032.85	884.74	537.133
Q710E6	1	1	33.56	0.00112619	2.31511	D9	D2	Q710E6	8944.35	9321.83	13773.4	14932.2	8657.1	9078.11	8250	7969.88	8368.85	9193.89	7091.6	7698.68	5859.66	6640.51	3885.63	4166.67	13464	13976.5	12584.5	12743.8	8979.27	8834.18	3841.04	3719.24	12774.7	13401.3	6450.82	6824.04	7064.76	7548.54	3814.16	4122.67	21599.9	21594.5	11007.7	11587.4	10730.5	12424.5	15671.1	17866.6	4979.21
P97532	5	5	391.57	0.00114453	7.76005	D6	D9	P97532	3484.58	3486.73	453.932	493.784	679.194	651.121	154.255	155.672	313.524	279.006	1107.5	1060.31	484.58	530.396	793.516	693.987	272.642	265.719	367.334	373.484	396.756	390.581	518.852	487.348	1015.84	1021.78	4429.62	5290.78	4468.31	5281.58	416.912	496.233	339.187	424.024	327.661	450.459	218.299	250.255	411.579	467.826	1939.83
P17475	16	16	1435.27	0.0013033	2.57317	D6	D4	P17475	11006.2	10805	10155.1	9591.02	14922.7	15449.5	8018.61	7543.95	16408.3	15486	18318.4	16783.3	16214.8	16713.2	13449.7	13517.8	10576	10084	8576.7	8674.31	9124.08	9053.94	10719.7	11500.1	11719	12289.6	39890.1	38904.9	39466.8	39776.2	9606.9	9848.27	11850.9	11464.1	22056	20057.1	11204.5	11167.7	20735.2	19407.8	6127.03
Q9Z1Y3	6	4	469.88	0.0013181	1.74212	D9	D6	Q9Z1Y3	926.783	800.527	544.257	607.383	943.032	912.099	877.409	814.285	1062.25	979.563	779.578	682.978	628.027	585.737	1022.54	914.252	1492.13	1572.86	905.895	895.705	834.676	811.996	1052.75	1162.45	891.176	896.541	464.603	578.317	572.767	590.264	592.465	641.554	1176.55	1208.85	979.219	990.685	676.438	668.458	1752.51	1654.55	515.929
P42854	5	4	767.65	0.00135094	3.6882	Control	D4	P42854	55293.8	59647.1	10499.9	10515.9	10919.4	11149.2	18320.6	18276.6	10642.2	10897.3	14608.1	15689.4	9533.34	10310.6	15836	16656.8	5250.39	5306.98	3143.37	3146.05	3529.9	3505.29	14102.3	14784.7	6379.59	6573.81	33183.6	36579.2	21434.3	21585.6	6267.96	7121.27	6129.86	6512.7	3760.83	4167.38	11077.8	11420.8	9435.49	10015.2	30781.4
P52590	1	1	26.22	0.0014354	7.67211	D6	Control	P52590	30.2358	52.205	0	12.7942	52.8206	30.1755	15.5001	14.814	68.088	98.9918	29.1234	1.76932	31.8127	32.3118	102.741	114.304	184.993	179.95	42.1702	53.8818	34.2682	40.6159	44.8144	51.0687	306.128	312.721	163.648	173.21	257.781	234.01	71.5951	80.8889	281.422	238.7	86.1362	87.0546	20.078	33.3712	41.2837	50.0668	16.8319
P97840	3	1	366.22	0.00154274	8.5788	D6	Control	P97840	56.8514	42.7997	14.6072	28.5766	32.5159	31.0938	47.5318	60.6513	291.946	277.914	58.661	72.5738	173.792	192.562	125.585	130.266	312.846	309.638	31.2916	40.4324	133.637	149.589	113.339	109.727	366.137	386.648	27.3562	43.8411	672.845	750.58	223.61	228.109	159.777	217.953	256.974	267.032	136.448	159.909	39.5471	46.6426	31.6485
P10252	8	8	735.69	0.00161468	1.76183	D4	D9	P10252	5951.35	5760.39	9157.5	9755.22	5431.33	5230.06	6637.55	6612.13	7365.49	7445.15	6242.48	5540.02	5456.26	5330.28	10765.3	10938.4	9788.78	9578.9	6915.39	6706.99	5770.62	5411.94	9047.47	9181.9	6422.86	6541.02	3777.35	3720.96	4197.7	4344.13	8783.11	9620.86	4652.92	4644.53	3487.73	3542.07	4883.6	5010.96	4779.44	4417.69	3313.05
Q01177	25	23	2573.36	0.00178829	1.92364	Control	D9	Q01177	22134.6	22705.6	20477.4	20823.7	22776.1	21907.5	12028.7	12909.3	6714.9	7251.31	13957.2	15490.3	7122.25	7503.72	16112.9	16663.7	11875.1	6891.43	13084.5	12748.8	11793.6	10969.4	10504.8	9819.79	8524.95	8488.81	23070	22530.8	19620.2	18053.6	10792.7	10486.8	7956.06	7826.05	10874.8	10620.2	6662.48	7945.8	14866.3	14221.1	12322
P36953	18	18	1436.24	0.00180013	1.44567	D2	D9	P36953	8318.15	8196.24	5184.13	4664.35	9487.59	9368.77	8575.59	8848.92	9063.14	9130.13	10115.9	10027	8437.61	8450.83	6919.98	6814.76	7273.6	10209.4	7214.93	6903.66	7878.53	8142.46	6763.78	7083.71	5218.59	5255.12	5048.28	5114.85	8782.16	8870.76	5395.89	5625.35	5234.97	5230.11	7648.23	7438.64	5629.82	5749.84	5609.73	5159.1	4630.62
P07150	1	1	117.88	0.00180035	2.24367	D2	Control	P07150	50.1388	27.0637	40.4509	32.7306	18.3464	18.6047	99.4547	72.0235	64.9246	70.6587	138.04	141.065	119.853	136.895	62.9101	70.7124	66.8584	61.5321	67.5567	57.6415	37.7185	59.108	91.0264	98.2595	74.7408	71.7609	55.3643	77.5272	43.8237	53.3129	49.5404	55.4622	27.5581	30.4441	90.6023	48.2194	49.3736	33.2501	98.754	52.3636	27.9117
P02680	2	1	79.96	0.00180538	Infinity	D2	D6	P02680	0	0	0	0	6.32011	7.16721	0	0	12.9664	23.3141	83.368	83.3232	31.583	34.7684	0	0	0	0	0	0	0	0	69.2243	72.3856	0	0	0	0	0	0	0	0	0	0	3.22	3.11751	0	0	0	0	0
Q6AXR4	1	1	42.07	0.00186856	6.19222	D9	Control	Q6AXR4	209.039	210.672	741.093	748.389	309.204	301.702	738.438	689.748	1082.03	1099.56	302.805	313.032	917.618	888.138	3285.92	3508.87	2011.76	1972.26	225.475	237.725	1944.1	1676.01	3741.83	3653.68	2820.09	2840.35	473.923	417.789	2725.65	2510.95	6172.37	5607.5	3621.45	3015.51	3643.42	3538.31	4310.81	4311.8	957.444	1049.89	116.37
Q5HZW5	1	1	90.71	0.0019438	2.70302	Control	D9	Q5HZW5	66.1252	68.5332	50.517	52.6729	69.1912	72.0008	119.407	105.172	37.3284	53.5797	42.0754	29.539	16.9927	19.9924	76.2263	87.6601	54.4518	35.8104	17.6976	11.9327	23.9267	9.23565	134.401	127.004	78.8311	86.4345	41.1728	73.5897	25.9091	28.2521	92.271	97.6284	7.74351	7.99879	6.93303	12.739	88.7469	90.1458	2.67305	6.33239	36.8111
P42123	2	2	150.07	0.00202904	2.27388	Control	D9	P42123	106.23	99.5842	322.789	316.396	432.677	405.287	370.726	335.311	241.578	224.545	357.624	373.7	178.016	194.891	161.224	161.03	171.963	167.73	247.845	262.041	106.959	122.611	189.853	199.213	358.874	359.263	317.072	456.29	180.362	194.175	191.924	223.234	117.359	125.042	105.448	81.6481	201.854	177.642	133.788	107.847	59.137
P01026	18	18	1279.53	0.0022378	4.04264	D6	D9	P01026	3041.38	3199.55	4742.19	4654.24	8062.98	7703.13	2948.93	3115.92	5471.07	5313.08	5870.34	5786.09	4555.52	4711.89	3608.49	3624.93	2767.52	2724.98	2641.95	2726.02	2586.84	2493.46	4436.66	4639.08	3712.03	3842.76	31993	29701.3	11677.6	10719.7	3097.65	3184.08	2667.9	2694.16	2823.14	2775.67	3206.79	3418.82	3269.55	3367.73	1693.1
Q0PMD2	4	4	207.92	0.00238014	4.9687	Control	D2	Q0PMD2	429.638	418.04	533.004	538.181	902.198	909.82	1694.12	1580.33	149.203	71.647	149.638	83.0597	158.064	198.271	263.653	336.356	157.334	95.8663	217.219	214.404	281.182	327.559	251.654	271.184	1105.11	1059.91	123.173	48.3815	57.4516	17.5124	366.378	273.795	249.258	436.058	851.914	849.349	587.173	553.592	149.995	157.246	239.174
P29598	8	8	574.27	0.0023953	1.45981	D4	D6	P29598	1595.95	2187.72	3521.7	3645.91	3194.02	3361.02	2659.91	2500.39	2014.76	2812.57	2379.4	2596.02	2475.97	2224.08	3282.68	3195.18	3000.62	2711.25	2380.9	2411.77	2671.27	2862.66	3198.24	3552.64	1727.68	1663.83	1319	1333.09	1909.48	1614.34	2990.91	3052.88	2674.16	1968.68	1628.73	2074.51	2196.92	2250.98	2294.15	2132.35	888.447
P80067	7	6	765.79	0.00248264	1.76739	Control	D6	P80067	1508.6	1608.37	1246.79	1212.81	1418.17	1445.53	1274.98	1357.46	712.718	772.485	1330.18	1220.62	704.916	769.337	710.798	680.714	560.872	532.76	1148.73	1152.83	834.751	913.99	838.544	863.864	446.77	459.437	849.892	1154.7	800.412	985.124	702.224	866.444	691.596	798.67	856.544	930.17	626.616	723.497	1769.34	1825.15	839.819
P62630;P62632	3	3	251.57	0.00249931	2.19427	D2	Control	P62630	146.897	170.31	147.508	197.221	197.14	213.061	196.769	203.829	356.295	359.111	454.494	346.071	658.401	738.109	158.767	160.33	234.912	261.344	354.552	344.139	377.459	537.578	260.058	216.712	252.902	276.246	99.5074	160.873	268.206	329.636	195.305	212.3	242.625	217.83	281.19	222.661	211.539	232.171	259.739	187.053	81.7758
Q63257	3	3	303.76	0.00257217	1.43255	Control	D9	Q63257	12389.4	12327.6	10334.3	10370.5	11117.6	11445.5	11226.9	11080.8	8395.54	8130.41	7735.76	7699.33	8447	8784.68	12139.1	11713.4	10119.1	9150.36	7555.38	8277.53	8049.83	7911.27	7707.25	7958.42	9902.18	10211.2	5439.29	8025.75	8923.81	10849.2	9366.49	11297.8	10826.8	11629.2	6140.98	6903.15	6159.09	6389.16	6835.15	8145.87	6897.04
P02761	20	19	2054.88	0.00290337	8.23901	D6	D2	P02761	806382	803789	59680.6	58082.4	81655	83167.2	233689	232865	60508.8	63238.6	129656	132237	141786	149676	59273.9	57887.2	365153	386641	521881	539012	336693	352000	112438	117342	701839	768360	1.18479e+06	1.37718e+06	1.08859e+06	1.24008e+06	90774.2	92339	720859	686495	336681	356937	84196.8	83548.8	430294	429540	448904
Q8VIF7	2	2	70.79	0.00291568	4.13917	D9	Control	Q8VIF7	14.6466	32.4334	21.3879	4.01446	3.8127	2.58312	35.66	33.9948	82.8523	49.0416	10.3097	11.9518	30.2095	35.09	22.5505	18.6613	23.6525	20.0884	40.0099	39.3049	79.4453	60.7097	53.3354	76.4387	100.698	88.1527	22.1719	23.16	5.97556	5.28715	53.0391	57.0998	45.2317	42.3443	78.3034	61.0696	150.249	107.918	53.6089	76.0783	8.1536
P46720	1	1	32.36	0.00292358	5.05347	D2	D6	P46720	0.865688	1.58719	7.21511	6.23338	5.15862	7.12603	12.2949	16.3373	22.2817	29.5956	16.7661	19.0331	65.7774	77.6608	7.85305	9.90005	9.42699	13.067	17.5614	20.8248	31.2437	33.7361	9.29415	6.22293	8.22881	7.5503	0	0	10	10.7171	5.8669	6.88374	7.76402	15.7178	16.54	22.1942	8.47178	11.846	2.42726	2.53039	0.481918
P32038	5	5	1222.47	0.00292897	1.68353	Control	D6	P32038	24505.5	22545.5	27753.5	25710.2	16972	16396	18687	17721.2	11817.2	10861.3	16070.2	14815.5	8578.6	8049.72	19968.6	18753.4	12348.5	12968.4	11471.1	11829.7	10823.6	10880.9	15180.2	16001.4	8773.53	9022.47	10354	11942.3	15780.7	15798.6	13983.7	15496	10752.5	10073.4	11297.6	10857.3	9441.49	8901.97	25669.5	23259.8	13641.9
Q07523	1	1	27.69	0.00366928	27.4691	D6	Control	Q07523	0	0	0.00505726	0	1.3213	0	0	0	3.57969	6.60051	2.00965	4.45913	14.2464	0	0.299709	0	0	0	0.522638	0.450921	11.0909	6.76247	6.24283	7.84614	5.5143	4.79246	0	3.30629	9.45309	10.748	2.17213	0.447442	0.692006	0	0.497608	0.00655777	0.00189458	0	1.39489	0	0
P04764;P07323;P15429	4	4	300.68	0.00371234	1.38155	D2	D9	P04764	784.783	734.941	912.134	826.314	1077.11	1128.59	917.298	910.177	1070.55	963.806	1001.67	1001.07	1307.42	1312.79	1112.95	1171.15	875.841	851.836	976.514	892.977	1007.28	1067.3	1035.19	1026.2	944.454	1005.76	924.383	712.057	877.405	965.851	1087.34	1101.97	567.388	769.702	794.759	829.384	1139.19	1126.54	658.829	586.228	436.88
P62898	1	1	48.46	0.00476136	15.2479	D2	Control	P62898	2.22369	1.15369	0	0	3.22551	0	4.5681	0	17.9912	14.4121	24.4102	30.4113	35.1386	22.1773	10.9705	14.8233	0	0	0	0	11.7418	13.5502	0	9.57854	0	0	53.0326	71.9075	0	8.88764	0	2.79196	0	0	9.21263	4.38784	43.1671	52.2308	7.98311	7.79186	1.2379
Q62638	2	2	109.58	0.00489403	2.24241	D2	D6	Q62638	15.9891	18.2649	59.7898	49.1201	40.4216	36.5531	20.3778	27.2386	77.1085	56.673	52.6725	46.9056	56.9489	56.9354	36.8844	66.443	55.6495	54.2612	48.7877	54.4825	36.2657	53.6027	64.6772	67.4463	31.7434	29.2381	0	3.30238	14.7854	13.4713	53.4054	54.9853	30.5104	22.9488	11.2129	15.8841	29.162	36.0724	36.3071	42.8198	8.90094
P97546	4	4	286.8	0.00493505	1.56058	Control	D6	P97546	4151.54	4037.42	3011.96	2847.02	3028.61	3332.12	1691.2	2048.83	2135.15	2095	2533.19	2918.17	2078.83	2414.88	4560.29	4667.99	3171.27	3079.7	3225.75	3066.42	2494.46	2394.13	3233.08	3192.97	2293.99	2358.55	1530.07	1384.87	1615.82	1547.1	2389.85	2353.95	2991.99	2870.08	2367.17	2107.93	2065.64	1919.31	2933.39	2568.89	2311.11
Q5I0E9	1	1	31.96	0.00507008	3.0561	D4	D6	Q5I0E9	59.3248	53.0373	46.7671	39.0746	60.4901	67.7731	73.9026	36.7181	59.3596	38.1772	16.0405	32.7143	123.232	92.2223	25.7326	26.6888	50.163	51.2767	66.0822	86.1456	189.18	176.387	53.768	46.7205	52.3022	53.06	1.85868	11.265	43.2596	19.4957	36.1705	18.0925	65.5125	19.7576	28.7701	41.6735	32.1117	31.5654	31.9858	22.043	33.0254
P81828	2	2	568.77	0.00546968	2.08291	Control	D6	P81828	1.42433e+06	1.42053e+06	1.18931e+06	1.293e+06	1.36205e+06	1.31101e+06	857689	888728	767542	804878	723283	734505	779155	835963	386550	412034	1.03661e+06	1.00968e+06	741062	749678	802861	811863	236630	232173	679238	706456	457808	385399	915806	862635	346355	325661	993205	876636	772971	799399	282476	301159	597603	540824	792909
Q64057	1	1	14.51	0.00547905	2.23333	D6	D2	Q64057	380.512	351.003	120.823	109.898	232.306	185.363	281.277	246.75	68.6736	57.2298	74.1532	80.1809	196.915	204.037	346.649	407.108	132.328	32.4067	316.66	297.442	294.355	266.501	343.183	342.424	344.219	344.62	744.342	431.195	482.114	250.633	345.063	262.517	334.682	269.961	482.425	432.309	311.67	316.066	474.296	409.768	211.826
Q62635	3	3	202.35	0.00553026	14.1299	D9	Control	Q62635	0	0	8.39422	12.4603	8.27432	9.62738	4.14692	7.49582	194.463	181.726	2.31864	7.76249	16.0917	18.0298	9.43221	12.3488	5.06883	3.44847	10.3418	5.18665	90.8381	112.787	56.3752	56.535	82.5228	72.4724	35.4396	48.9909	6.00793	13.5076	26.818	40.9936	6.21819	11.6221	50.0459	64.4739	213.773	204.1	60.1696	101.73	0
P14562	2	2	123.43	0.0055505	1.56171	D2	D9	P14562	258.257	226.433	423.406	394.041	364.662	409.149	234.184	202.02	463.03	372.247	368.128	334.959	303.192	242.047	252.073	247.162	296.739	292.654	230.56	204.334	238.768	224.072	283.603	279.78	312.422	298.731	348.954	214.045	193.754	140.989	162.607	140.726	199.165	125.475	199.751	167.208	283.007	237.411	251.031	190.809	143.768
Q6AYT0	2	2	197.57	0.00586074	2.69951	D4	Control	Q6AYT0	41.0256	41.8856	58.639	68.1116	128.889	126.931	123.917	123.802	205.405	230.222	164.427	159.301	443.377	464.828	43.5785	41.9556	193.788	193.769	204.182	217.825	287.85	486.035	174.522	167.322	191.622	181.946	45.1068	68.6479	115.149	132.912	53.8252	59.7771	118.5	88.276	182.95	131.535	110.357	79.3323	170.011	116.226	22.8385
Q5M876	1	1	60.15	0.00594818	2.95757	D2	D6	Q5M876	11.0204	51.8285	9.18476	35.9806	88.9517	89.5061	20.2863	15.2638	81.1634	88.3894	69.6119	82.1905	145.56	173.664	83.497	117.169	56.5381	62.1657	62.3763	73.4613	117.703	132.223	106.834	77.4493	35.0464	30.7474	5.7138	0	26.3331	29.0775	95.5264	61.9929	9.95616	16.4589	117.441	94.2763	67.2897	74.8893	76.6442	79.6058	6.13492
Q5FVH2	1	1	45.2	0.00614035	2.33709	D4	Control	Q5FVH2	0	0	46.6329	33.2726	3.08719	6.23519	23.168	8.86556	39.8205	29.9964	12.1646	26.5757	21.4933	30.3446	27.3851	21.9646	41.7203	40.4568	42.7877	41.6276	26.8594	41.0646	24.235	24.6477	25.432	30.5654	16.948	6.1714	8.3267	4.61199	39.0607	39.2798	18.0773	19.1091	16.096	13.3607	15.4627	12.675	17.6113	18.0408	0
P00786	3	3	214.54	0.00641115	2.18189	D9	D4	P00786	1376.4	1428.41	1015.38	1149.26	666.752	716.312	594.558	603.503	747.002	815.054	882.429	1064.85	739.001	709.997	956.928	1030.94	754.94	687.096	856.341	867.444	640.25	551.14	617.241	597.654	726.084	696.073	2781.48	3044.51	967.67	954.714	559.754	639.256	2087.37	1749.23	839.134	922.257	1635.58	1719.3	1564.67	1640.19	766.227
Q9QZK9	3	3	153.55	0.00647621	9.07341	D2	Control	Q9QZK9	16.8469	14.0447	8.3387	0	20.6726	22.8988	2.58206	13.9035	76.3971	68.7195	30.5132	29.5046	12.1445	26.1196	334.3	323.174	0	0	4.31828	0	1.88896	3.53173	76.8518	91.2847	6.487	8.00844	68.7378	43.4273	3.93665	24.4169	188.678	277.01	3.28672	3.71364	20.2327	47.173	38.3917	59.0432	10.167	21.7194	9.37845
Q62930	3	3	267.93	0.00705441	2.74656	D6	D4	Q62930	99.8395	70.6902	106.963	125.944	227.682	271.721	153.291	151.743	151.909	149.7	197.551	185.65	197.672	183.549	121.57	112.144	103.531	141.98	136.197	141.105	99.8758	105.853	94.7563	126.264	206.682	220.183	604.541	594.033	359.46	393.661	99.8094	129.658	101.778	78.2246	268.009	235.519	162.804	140.848	316.834	206.751	55.5795
Q00657	3	3	134.4	0.00715955	3.26669	Control	D6	Q00657	29.1264	31.2873	75.0363	74.6293	287.452	291.151	65.8765	59.4801	91.2991	48.529	34.8467	35.0871	23.0315	15.3671	28.8142	42.3954	61.1937	68.7999	66.7359	72.9772	76.5649	54.1331	79.0389	81.696	45.2779	42.3803	9.73943	29.2898	25.3519	6.4823	65.856	55.4282	71.5128	50.5911	13.9142	11.2134	33.2184	34.414	62.1112	35.1685	16.2143
P14669	1	1	61.16	0.00721604	2.94962	D4	D6	P14669	17.6575	15.9907	88.988	78.0151	93.5869	94.0271	67.1651	65.1244	141.302	122.86	92.9612	80.682	131.994	119.511	47.4018	49.9285	146.784	155.448	100.089	87.2361	156.495	148.796	90.9592	91.6717	55.7008	56.6587	0	12.3817	32.7917	31.6008	71.319	70.9384	57.1744	57.1994	60.5362	64.9296	60.7522	59.1951	59.5909	32.9586	9.82972
Q9R063	4	4	186.61	0.0072986	4.26503	D6	D2	Q9R063	261.412	290.061	399.12	508.472	461.828	552.75	707.22	699.776	329.461	368.325	355.907	384.707	341.193	393.201	475.246	515.597	299.942	325.087	378.256	373.164	447.677	553.265	441.18	446.226	353.877	392.027	3822.42	4415.34	1766.89	1986.91	330.99	424.532	442.93	623.764	395.906	467.053	518.927	594.226	609.297	668.194	145.525
P15978	7	4	860.71	0.00775245	13.7259	D9	Control	P15978	677.81	642.087	618.112	583.875	601.727	632.071	545.805	555.837	2076.84	2008.95	248.267	266.45	6155.49	6291.65	6595.2	6647.57	4805.19	4569.48	338.464	332.997	9112.19	9306.53	8795.48	8697.52	4992.37	5009.34	1016.05	763.725	9254.83	9416.04	9738.78	9420.63	7293.56	6745.59	15903.1	15302.3	10307.1	10020.1	574.615	524.657	377.329
P97580	3	2	121.23	0.00830772	7.73286	D2	D6	P97580	21.145	49.0629	95.376	96.9319	269.702	271.217	3.06285	2.11021	29.824	68.3666	910.096	1046.86	543.526	751.202	421.036	496.768	462.758	611.858	116.96	132.199	59.5738	55.7997	239.416	251.367	47.952	42.0658	12.2835	21.8345	55.6013	112.636	112.135	147.382	206.238	326.668	544.232	715.451	203.761	266.409	20.7154	34.6459	11.7712
Q6AYD4	3	3	525.51	0.00836933	1.54985	D2	D9	Q6AYD4	2181.22	2257.27	2081.87	1989.38	2260.88	2354.96	1702.55	1701.75	1954.53	2182.16	2691.64	2874.34	2018.86	2085.5	4300.49	4257.49	2178.71	2290.43	2495.63	2588.99	1747.19	1772.33	2704.82	2796.41	2183.97	2322.07	2309.19	2689.05	1726.42	1813.38	2800.4	3004.59	1669.35	1741.67	1327.58	1607.83	1696.96	1834.15	2371.24	2181.65	1214.26
P06866	13	9	742.5	0.00852834	2.18833	D6	Control	P06866	1606.04	1625.56	2363.67	2492.51	12083.2	12391.3	1425.37	1187.29	7243.71	7254.18	6156.12	5997.96	5385.17	5855.6	2727.71	2836.2	5256.29	4937.92	7062.28	6888.04	6838.12	6382.2	5788.56	5885.71	5619.51	5705.85	19048	16733.7	12396.4	10964.1	3336.5	3170.28	6224.61	5783.01	9000.57	8267.21	4779.6	4788.77	12546.2	12009.2	894.064
P02782	7	7	953.66	0.00867578	2.83433	D9	D6	P02782	23241.4	20167.5	49069.6	52233.1	16582.1	18163.4	89918.7	87181.6	35577.5	38416	26275	27546.8	19290.9	19644.1	67762	69660.2	30143.5	30325.7	18101	16951.7	82064.8	78760.6	40988.4	41326.4	16209.7	17156.7	5919.36	6551.07	10438.1	11146	58986.1	64534.6	82563.3	82797.6	53677.2	54070	96519.8	115176	28377.8	28008.7	12938.2
Q9QZA2	1	1	16.87	0.00881199	10.2144	D4	D6	Q9QZA2	0	0	19.4021	20.578	34.8004	16.7796	24.6791	22.9236	43.5398	33.7334	24.6259	11.2825	7.0271	6.44452	0	1.83717	49.5583	45.7089	9.0102	10.8194	67.1907	66.7943	11.3697	12.4218	4.96952	8.75057	1.81058	0	0	0	6.28311	4.90071	30.9497	15.878	39.5952	27.8854	20.3756	17.1563	5.19591	2.71634	0
P08723	7	6	1050.65	0.00949948	3.32794	D9	D6	P08723	12732.7	10808.3	9478.05	8714.64	2922.91	2881.06	16398.8	15538.1	9750.83	9860.24	7110.73	6765.47	5113.5	5112.27	25437.9	25664	12273.5	11763.3	4225.16	4249.84	20435.3	21657.3	9209.55	9886.65	5232.22	5161.1	992.423	1015.54	2548.83	2463.96	13274.5	12793.2	33021.8	29171.6	9678.7	8444.25	26858.7	23492.8	7857.41	6179.8	7088.17
Q4FZV0	1	1	28.84	0.00952691	3.28923	D6	D9	Q4FZV0	0	0	21.2486	39.0729	23.0621	24.0883	15.7747	22.1006	20.7382	22.8749	15.7842	13.6182	22.2426	23.2194	18.2601	17.1939	27.3684	26.526	20.7413	24.0083	32.8909	34.8669	26.4552	27.7723	20.0059	18.7199	40.36	41.771	22.814	24.1047	42.6228	43.1806	5.20262	5.60838	26.6626	17.8607	6.10622	10.3071	5.34601	0	0
O54861	2	2	36.22	0.00984173	5.75647	Control	D9	O54861	14.3016	11.7813	29.3939	33.8912	29.1368	32.6819	66.2275	62.4366	26.9749	39.8295	10.1521	6.07665	8.83281	5.5069	31.7149	48.1304	42.6146	47.0379	1.14248	0.906103	5.01258	3.80265	26.3154	20.8489	18.1817	19.755	21.1009	3.02958	2.6408	4.44472	24.2775	20.3176	4.73861	10.3962	6.08056	2.85269	5.24808	16.3562	1.73279	1.20983	7.96154
P50137	1	1	28.9	0.0103123	3.96162	D2	D9	P50137	1.74407	1.02681	10.7357	11.6139	15.1398	16.1398	22.7719	25.6483	14.1623	12.65	11.042	12.3256	26.4304	26.0554	2.80565	2.8241	0	1.61938	1.97825	1.63742	11.4962	10.9176	13.0729	14.2809	10.8903	8.36201	3.95647	5.1875	11.906	5.14402	9.49885	7.62249	0.54911	0	3.41984	1.9333	8.32048	13.1134	0	0	0.970902
P16573	1	1	34.29	0.0104478	1.68961	D4	Control	P16573	4648.04	4111.85	4209.04	4147	4317.12	4081.84	2478.73	2395.9	4416.05	4008.67	5039.84	4564.45	3838.63	3627.76	10818.5	10137.7	5659.14	5478.68	6450.37	6192.48	4356.74	4085.71	9420.85	9702.42	4790.76	4633.53	7491.47	5407.75	6871.16	5689.08	9127.34	7179.96	3316.23	2339.79	4774.6	3984.08	5402.04	4833.87	6992.98	5050.64	2587.51
P23358	1	1	35.7	0.0113213	11.1404	D6	Control	P23358	1.80509	4.37448	7.94929	14.1164	4.82236	4.95518	12.4601	1.91287	47.4713	27.2287	33.3349	18.2492	12.792	5.58587	15.5244	12.0816	9.74792	11.1389	4.96279	5.46361	15.045	8.26848	16.5321	14.834	4.74234	10.6547	275.032	228.486	13.8967	27.0824	10.1531	13.6643	35.3038	24.1883	8.4774	6.74983	11.437	16.5815	13.1618	8.22202	1.00487
P08932;P08934	15	5	1025.81	0.0116853	2.24353	D9	D2	P08932	2403.95	1584.41	1314.54	1024.87	6059.38	6082.61	1422.38	1313.12	895.54	791.034	2244.81	2780.83	1543.15	1612.11	2819.04	3625.24	1971.55	1890.38	3830.06	3496.38	2115.32	1921.56	2493.05	2410.35	1853.05	1921.19	7429.13	7210.09	5641.49	5441.69	1919.01	2602.79	3070.86	2712.18	5868.14	7169.58	2949.95	3157.82	6091.65	5575.76	1338.25
Q80W57	1	1	48.69	0.0118176	2.65057	D9	D6	Q80W57	9.61754	15.4135	105.087	125.09	174.034	203.281	51.5249	78.5563	96.4632	107.607	70.3119	87.815	200.305	204.362	45.5743	69.3538	89.2051	77.7313	87.0492	89.1796	130.266	133.158	92.9217	86.8633	43.8661	47.5218	9.09274	33.6391	38.0418	66.3983	51.2236	62.5292	85.8459	149.948	115.692	140.582	79.8204	138.058	87.8359	136.046	5.35397
P22057	4	4	271.21	0.0119931	2.72063	D6	D9	P22057	8950.82	9025.91	3320.83	3568.85	3889.04	3961.57	4831.15	4628.71	4051.49	3747.33	5051.82	5203.07	3469.01	3563.02	7164.9	6911.14	3770.61	3491.59	5731.11	6289.45	3133.05	3018.54	5204.64	5580.08	3110.6	3573.06	11784	16726.7	8686.75	10446.8	2636.85	2943.27	2916.8	2875.56	1989.54	2087.26	2332.07	2332.96	3692.77	3792.96	4982.82
Q4FZU2;P31000;P47819;Q6IG00;Q6IG05;Q6IG12;Q6P6Q2	3	2	165.95	0.0122333	2.71056	D9	Control	Q4FZU2	283.181	270.18	115.243	115.983	77.851	66.1845	69.0608	90.7947	185.954	120.885	131.529	117.671	290.128	296.666	154.467	138.803	164.103	156.479	366.52	335.836	271.433	264.722	310.425	317.488	376.729	361.481	172.309	174.048	212.991	218.164	169.214	200.693	204.303	210.929	912.282	889.414	111.495	109.987	246.03	265.941	157.643
P08460	5	4	249.55	0.0123612	1.8777	D4	D9	P08460	1033.87	1018.45	3757.74	3389.95	1123.04	1112.82	2810.48	2782.17	2364.91	2209.76	1494	1546.96	1753.18	1777	1586.67	1601.62	2960.66	2978.59	2007.92	1969.34	1679.71	1570.41	2233.73	2236.31	1890.35	1972.91	929.277	1074.32	1687.84	1784.29	2019.07	2401.63	990.078	1056.95	866.072	843.768	1625.94	2065.54	962.543	981.832	575.543
P14480	2	2	242.33	0.0127517	7.02782	D2	D6	P14480	0	0	6.63569	0.416188	52.5	40.127	41.4758	7.58578	154.975	169.423	207.945	164.036	111.144	113.429	18.3398	5.10642	10.5106	10.3807	4.44602	3.79406	10.2262	0.871492	235.673	246.572	13.9647	15.2614	1.75316	15.463	6.1311	8.66566	34.9124	38.2288	12.4193	14.3342	71.8666	60.5479	85.997	92.7737	19.0437	23.2553	0
Q3KRC4	2	1	144.19	0.0127735	3.22745	D4	D6	Q3KRC4	99.2742	70.3389	33.9324	36.2846	55.4337	46.5053	74.9785	42.1426	26.0666	27.5819	2.18794	16.8723	50.5263	61.5845	36.259	36.1275	19.1605	12.0926	83.5544	84.1797	98.418	82.3926	82.0015	69.0299	28.673	24.5153	2.55113	30.5861	33.6718	0.49028	32.5584	11.4273	9.97414	21.2931	30.1217	24.024	49.1683	58.2588	27.5909	25.4401	55.2648
O88900	1	1	19.71	0.0128266	12.2517	D4	D9	O88900	0	0	35.1665	51.5954	2.15426	0	52.4405	74.1255	2.73939	0	0	0	3.92059	0	43.9961	8.96415	10.7559	6.09655	56.9316	43.5674	64.9014	40.8621	58.9756	50.5205	9.33143	1.73345	0	0	0	0	151.925	154.237	0	0	0	0	17.0561	10.092	0	0	0
P15399	8	8	506.82	0.0129973	4.6371	D2	D6	P15399	16549	17032.3	17319.7	18000	25486.9	25469	3644.81	3816.13	7351.72	7326.99	86275.7	85559	59422.2	61912.9	37335.8	39109.2	44810	37671.6	15804.1	15730.4	12304.8	12029.3	25796.4	25599	6888.37	6855.93	4834.61	3869.97	11173.1	11108.6	19369.7	18773.3	29119.2	26678.7	36622.9	37423.7	21457.3	23228.6	5508.8	5368.34	9212.64
P09034	1	1	105.98	0.0135775	1.70023	D2	D9	P09034	118.358	136.627	181.518	192.619	205.809	210.508	181.734	162.37	341.811	310.747	294.278	271.679	310.748	301.079	105.22	128.002	187.584	179.987	150.593	140.645	193.844	208.233	145.173	133.51	188.884	191.213	129.209	170.853	246.534	234.859	155.974	166.39	136.984	159.202	148.967	175.3	147.474	171.261	149.31	125.202	65.8886
Q9ESS6	3	3	173.85	0.0138184	1.68307	D2	D6	Q9ESS6	159.944	148.585	339.917	285.533	334.644	316.831	307.608	313.453	306.491	243.381	290.475	294.032	226.467	222.997	439.573	417.877	168.452	156.125	161.962	154.718	196.777	166.743	287.478	309.822	164.241	180.472	90.0853	41.6134	113.639	111.14	374.412	374.897	255.496	228.803	195.425	178.865	423.567	410.522	195.031	250.358	89.0389
Q8CG45	1	1	39	0.0144007	3.20265	D9	Control	Q8CG45	16.1904	10.3826	41.3302	61.9897	21.2555	39.5472	53.5792	25.1626	129.69	101.436	50.9142	63.2582	9.31912	15.2518	6.99058	15.5003	55.9825	19.52	51.668	40.1982	134.245	126.559	61.4116	54.8127	119.657	99.6073	33.0127	9.50981	20.4407	12.6713	9.62103	33.1241	60.6264	85.5808	92.4773	133.391	191.03	193.956	39.9667	65.8851	9.01301
P82995;P34058;Q5XHZ0	2	2	98.47	0.0145164	1.73028	D2	Control	P82995	320.311	291.898	170.799	208.415	280.758	125.942	289.403	223.677	279.655	325.007	758.356	542.356	217.755	231.116	468.111	484.567	306.281	316.07	297.997	298.912	394.663	351.233	481.425	421.871	306.558	268.379	221.182	261.547	454.714	400.137	477.06	411.513	328.691	276.25	384.796	335.005	319.864	317.185	414.375	360.676	178.313
Q9EPF2	1	1	49.51	0.015067	26.8775	D2	D9	Q9EPF2	0	0	14.3809	9.94029	6.28587	1.80032	0.620122	2.69797	28.4417	29.9458	5.39735	7.11067	1.10876	3.78296	91.2059	91.2059	0	0	0	0	0	0	30.2446	26.3961	0	0.481722	0	0	0	0	30.6109	52.4891	0	0	0	0	5.37903	4.22748	0	0	0
Q8JZQ0	1	1	18.25	0.0157835	2.86255	D6	D4	Q8JZQ0	38.8319	50.5087	17.8793	24.1229	31.068	39.4007	25.7272	25.6655	4.40706	11.4933	37.3864	44.2965	43.6954	54.6697	46.6377	56.1284	6.91097	8.35685	16.1861	16.4593	28.6482	26.9091	37.309	27.7083	35.4475	38.218	55.9069	85.753	78.6703	105.296	41.6164	41.3964	14.136	31.2506	46.9964	63.3791	20.3809	31.433	61.6098	90.3574	21.6173
P08426	1	1	60.25	0.0159744	2.64149	D2	D6	P08426	10.0412	32.6112	23.826	18.1045	39.677	48.1625	54.7333	54.1208	111.383	103.628	32.3536	51.2502	50.4348	57.6876	21.5816	24.6091	14.8839	13.8685	16.1691	15.3664	28.5651	28.8603	48.5043	49.6638	32.5986	37.2739	5.22417	9.77427	12.4135	22.9759	23.556	27.6501	1.03811	0	14.4803	12.4935	111.735	117.007	2.71331	2.03856	5.58984
Q8R5M3	3	2	116.55	0.016897	4.08864	D4	Control	Q8R5M3	7.35595	9.29592	15.9385	28.8596	34.8286	46.2205	15.8754	21.8948	101.922	113.45	35.6488	54.3369	25.6263	36.1034	8.43645	24.8577	241.394	229.464	62.5491	54.3719	33.4157	19.8975	50.5477	45.4152	191.618	201.399	35.5482	24.9956	51.2572	56.8108	20.6368	45.3323	69.4184	62.6978	17.101	33.8741	17.7229	21.6356	7.63645	13.4179	4.09497
P02781	2	2	229.66	0.0181333	2.41568	D9	D6	P02781	17806.1	17286.8	32155.5	29341.9	9274.14	9047.22	58855.3	57173.3	23724	24392.5	17854	18122.8	14284.3	14907.9	44827.6	45133.4	22270	21708.8	14820.4	15478.6	38470.2	38040.8	24772.9	24494.9	15017.3	15730.4	7023.91	8645.72	11112.6	12011.1	33984	43130	49480.7	54875.3	32321.6	37535.1	59294.7	73923.8	21476.2	25364.1	9912.46
Q63678	2	2	138.84	0.018612	2.49415	D6	D4	Q63678	102.847	124.245	309.687	271.343	257.419	282.731	156.256	148.925	323.288	338.01	255.944	269.452	180.56	225.603	115.981	154.212	172.706	164.719	119.633	117.611	116.147	111.371	134.116	132.719	176.009	206.76	559.875	813.709	290.278	355.924	112.311	151.438	138.617	156.459	157.865	199.618	159.252	212.723	166.826	237.623	57.2539
P48508	2	2	130.21	0.0198025	4.26118	D2	Control	P48508	102.148	137.253	4.84858	1.78441	16.4569	21.8234	7.44399	16.0498	52.0085	100.483	97.1716	125.846	429.149	502.902	1.01524	3.05094	94.2587	90.9354	150.179	115.035	246.227	241.647	90.492	90.3185	47.7826	40.5688	388.841	283.893	198.113	230.726	44.9967	41.2382	18.4424	24.8548	70.0774	85.1644	25.1126	31.0965	41.125	32.3186	56.8643
P35289;P10536;P35280;P35281;P35286;P70550;Q5U316;Q6NYB7	1	1	18.25	0.020052	20.5101	D9	Control	P35289	272.774	246.647	123.386	198.09	178.605	176.863	217.764	205.981	1308.9	1435.01	106.083	118.381	3557.07	3831.62	3036.53	3209.6	2685.01	2683.55	168.918	160.014	5867.3	5588.23	4493.86	4827.64	3288.94	3372.38	64.9867	100.782	5315.44	5189.35	6130.21	6093.14	3901.91	3796.11	7856.24	8177.52	4375.28	4876.15	124.527	120.8	151.85
P36374	3	1	334.42	0.0201825	2.34597	D9	Control	P36374	1.10034	0	17.904	16.4967	3.96903	4.06126	339.468	331.126	58.7098	59.0122	8.67249	4.89797	35.9256	31.4153	429.993	343.756	70.4273	59.1965	33.3382	29.3268	445.61	530.137	151.176	153.859	54.5959	58.8104	41.8064	51.9903	34.6957	50.9604	296.022	288.771	142.018	139.121	306.31	255.048	401.384	384.74	26.8634	19.8318	0.612549
P09006	7	5	496.36	0.0232799	2.75626	D6	D4	P09006	956.868	959.14	2130.8	1870.74	3932.85	4009.59	981.156	1012.05	1834.03	1855.46	2129.88	1969.01	2192.43	2216.5	889.35	1139.54	944.853	937.941	785.579	773.655	1118.96	1170	1079.05	1099.66	1134.72	1146.97	5450.26	5842.29	3190.62	3083.13	965.721	987.469	874.551	857.852	1378.66	1515.76	1281.47	1271.11	1236.29	1221.75	532.677
P06399	2	2	170.91	0.0245276	2.90341	D2	Control	P06399	0	6.45367	9.16799	0.406346	187.671	193.384	0	1.30107	144.986	145.754	242.145	254.989	159.388	185.605	14.5421	9.26126	12.3552	7.8774	14.9579	17.7318	18.641	8.32097	335.019	349.62	28.2207	23.78	71.6993	53.9125	119.145	91.9654	28.6013	29.2523	24.1109	5.55409	127.711	101.93	75.4076	71.3815	0.623502	1.34692	0
Q04589	1	1	14.66	0.0261035	2.06712	D2	D9	Q04589	79.6255	61.9519	55.3319	62.272	37.2119	41.4716	47.5969	43.8173	92.608	74.5798	86.4679	74.6021	42.0404	33.8674	156.355	148.76	68.264	65.3992	68.9376	52.8241	52.8784	48.3785	89.2246	85.2424	48.0036	44.9644	26.5993	9.95239	16.3959	15.0061	130.02	106.446	47.3397	23.6906	30.5411	29.3096	90.118	78.578	29.4383	14.11	44.3266
Q6Q0N1	2	2	93.32	0.0261664	8.27398	D2	Control	Q6Q0N1	23.9898	0	573.408	552.311	585.311	731.393	354.258	275.481	2090.48	2391.53	665.549	708.097	488.909	493.427	9760.44	9019.05	1598.48	1350.69	277.483	259.643	689.772	674.325	1062.21	1119.99	339.986	329.612	216.924	224.665	196.444	200.207	3085.94	2837.23	1733.67	1379.29	563.087	550.072	1469.26	1403.6	301.025	266.322	13.3549
P20059	20	19	2351.17	0.0265564	1.57633	D2	D4	P20059	94344.1	96770	49063.9	52414.3	109807	112367	56551.9	55697.3	69841.4	71539.6	126891	133084	75661.2	79503.1	112315	113759	55637.1	54499.1	67767.3	68619.8	58301.9	56258.6	66398.6	68985.6	62215.8	63716	138066	145149	106382	106530	58497.1	61109.2	59447.4	62280.5	70712.4	73479.8	45567.8	51023.4	84817.5	90179.3	52520.2
Q920A6	9	9	981.44	0.026712	1.42719	D4	D9	Q920A6	3963.54	3980.24	6830.23	6317.88	5635.1	4146.67	3952.96	5512.88	5092.87	5760.97	4756.34	5734.54	5165.62	4266.35	4045.83	3892.55	6489.62	6510.76	5883.18	5865.98	4346.03	5384.51	4061.89	3554.11	3638.23	3906.83	5887.33	6881.36	4142.97	3503.03	4208.65	4478.79	4592.27	5647.4	3346.5	4928.1	2702.26	2715.91	2310.18	3253.24	2206.46
Q02974	2	2	163.3	0.0280503	4.50804	D6	Control	Q02974	5.1187	14.4581	46.7739	39.798	42.6567	41.054	37.0905	55.1983	64.2151	61.432	63.0693	35.745	218.457	108.34	18.1134	19.2322	61.901	54.6859	53.8623	61.8272	179.988	141.945	104.416	92.2503	46.4899	42.3923	451.47	343.859	215.859	115.473	19.4793	36.9139	23.7117	15.6388	46.9448	45.4576	57.4899	69.0214	46.9819	48.1225	2.84952
P10719	2	2	127.75	0.0287907	2.13488	D4	D9	P10719	58.9907	53.5806	45.7952	52.3079	50.8433	54.6258	25.9144	26.9491	45.9101	55.7439	47.8279	46.1265	103.469	108.99	66.5263	54.448	20.0239	12.05	62.5166	58.5216	75.4965	80.6048	130.526	124.248	89.3998	87.6512	33.553	39.7591	42.5814	39.0953	85.4192	99.1273	8.03919	9.41938	16.936	15.9047	70.7571	66.7206	36.3461	40.0538	32.8394
P30121	1	1	15.39	0.0288546	1.53641	D9	D6	P30121	304.722	282.464	707.634	638.909	320.964	324.673	377.387	399.629	383.272	357.173	332.451	309.958	326.564	308.633	405.966	365.252	481.22	440.408	321.004	306.6	269.529	267.686	467.973	472.22	278.762	294.981	265.155	249.604	220.899	197.129	342.86	357.257	698.774	593.872	299.559	290.613	389.191	374.502	419.89	323.911	169.635
P22006	7	7	608.98	0.0291038	8.26844	Control	D4	P22006	18275.6	18660.8	900.761	787.403	742.349	871.607	915.964	821.246	1186.87	937.484	538.203	666.77	1294.93	1250.32	4850.64	4962.08	436.349	414.039	312.611	329.838	412.688	368.511	1416.8	1385.78	619.068	638.477	539.414	426.164	384.849	286.515	1912.18	1716.72	680.903	531.185	600.066	615.738	1181.94	1128.07	714.788	748.988	10173.8
P25113	1	1	95.71	0.0293723	1.92568	D6	Control	P25113	35.2169	38.5672	75.7579	83.1444	104.33	106.259	184.594	180.613	185.163	187.224	171.119	171.545	234.329	236.656	58.8942	64.3801	86.4557	97.2136	141.569	143.596	174.289	176.29	152.331	163.944	196.008	206.982	242.959	323.592	169.922	220.483	96.4779	100.453	148.998	145.929	127.364	132.545	114.583	129.167	110.955	167.185	19.6049
P07897	1	1	93.31	0.0298295	4.53344	D4	D9	P07897	16.6741	8.62038	17.089	13.5891	2.14652	0	43.4239	32.0878	13.1304	1.76601	0	0	9.80615	3.09547	65.0318	28.2373	33.1558	47.8853	48.5956	44.3397	22.4114	24.0144	49.8583	49.0458	12.3495	10.9417	0	0	6.1352	0	43.6691	43.4235	4.44249	4.56951	7.96641	6.90918	11.3786	16.2341	7.06221	11.871	9.2823
O08625	1	1	14.46	0.0332919	2.8531	D9	Control	O08625	9.88737	24.5908	46.2458	72.4318	72.0813	62.9935	72.326	79.3653	270.58	242.944	25.9864	16.1956	36.1214	63.9036	33.458	35.2079	116.762	185.65	90.4369	75.423	122.649	108.409	62.9658	54.7432	137.232	145.513	7.93133	12.304	30.0301	37.6944	62.2782	94.9518	310.75	243.469	101.5	97.5869	159.38	213.558	63.9711	64.9268	5.50418
Q5QE79	2	2	68.41	0.0335466	6.45794	D2	Control	Q5QE79	3.78992	5.05761	7.37875	29.8324	16.3037	18.5708	14.5137	22.0202	6.93407	44.8698	47.472	44.5028	18.6928	21.757	202.196	372.171	36.9016	20.7371	7.71586	5.57267	35.0818	28.3806	42.3941	54.6144	14.1285	17.9457	0.714237	0	11.5163	9.20327	96.9051	90.3054	65.1776	129.708	72.8929	141.475	40.2566	56.2729	4.90265	48.1563	2.1098
Q6AYQ3	1	1	16.36	0.0338083	9.55017	D6	D9	Q6AYQ3	1.39024	0.108154	0	0	3.87028	5.81198	2.46111	0	0	0	0	0	5.90571	0	6.64474	3.2161	0	0	11.9474	6.91948	15.4809	7.74343	5.10611	6.06861	12.2456	12.6339	0.00853832	0	8.0716	4.12139	50.6813	32.4136	0	0	4.05195	2.9218	0	0.983307	1.37084	3.25573	0.773932
Q4V8I1	1	1	205.08	0.0359957	1.65388	D2	D6	Q4V8I1	422.158	398.649	193.896	196.851	210.824	216.218	213.633	214.958	300.405	308.978	459.357	504.787	272.45	253.636	668.335	614.581	246.31	317.353	413.631	431.909	187.23	213.655	348.413	395.228	239.924	269.926	95.3802	177.612	120.612	165.932	422.614	553.209	272.134	287.256	192.56	224.967	249.769	300.106	240.11	333.93	235.011
Q63279;Q5BJY9;Q6IFU7;Q6IFU8;Q6IFV1;Q6IFV3;Q6IFW5	3	1	130.79	0.0361607	1.60181	D2	D9	Q63279	185.388	183.42	101.244	116.843	233.412	218.635	127.614	151.614	119.635	169.544	273.377	295.878	197.329	197.507	325.109	273.286	163.32	128.616	167.636	176.886	149.44	136.563	258.88	285.221	280.418	291.024	229.908	155.256	160.419	147.753	185.769	185.405	98.5448	91.071	184.82	163.458	218.091	193.967	95.0768	110.955	103.203
P36376	2	1	158.18	0.039378	2.76928	Control	D9	P36376	290.157	287.231	2360.21	2288.37	1315.73	1486.5	721.321	893.066	258.202	297.46	402.28	442.776	791.654	834.042	853.307	966.398	278.724	237.25	414.645	360.915	590.247	569.31	701.904	673.739	357.722	376.867	426.238	382.617	688.787	656.613	1265.59	1343.69	99.3332	92.9572	545.048	543.651	859.325	937.732	203.776	200.159	161.527
P48284	1	1	19.06	0.0407576	Infinity	D4	D9	P48284	2.5707	1.42056	0	0	0	0	0	5.56692	1.94185	0.460427	4.99146	0	5.71208	0	8.25148	12.65	0	0	0	0	14.2242	13.3717	24.3852	19.6335	0	0	0	0	0	4.69117	0	9.20583	0	0	0	0	0	0	0	0	1.43108
P01048	15	6	1026.08	0.0410012	1.83851	D6	D4	P01048	7583.02	7036.14	5268.59	5344.18	14215	13810.1	7432.75	7156.46	4825.66	4858.57	6972	6697.64	4513.62	4752.97	6989.32	7307.4	3609.59	3723.56	5641.18	5568.09	4278.76	4152.68	5969.08	6246.74	3759.62	3847.21	17353.2	14705.7	11074.4	10267.4	5671.46	5371.77	3454.56	3010.55	7518.11	7307.37	3696.25	3777.33	8296.59	7209.05	4221.38
O88989	2	2	201.57	0.0422198	1.90261	D4	Control	O88989	35.3359	26.6727	256.233	205.223	238.247	256.773	317.672	305.049	352.864	275.752	417.643	340.671	550.677	490.292	140.283	119.228	327.773	320.86	470.147	464.333	539.192	531.44	230.096	238.74	346.056	356.626	141.007	115.347	210.965	175.71	242.195	223.186	315.062	256.692	218.623	205.886	308.127	275.271	233.634	153.423	19.6711
P38918	2	2	88.9	0.0433686	2.05796	D4	Control	P38918	136.327	240.767	60.9506	88.0284	383.842	186.855	194.415	148.168	100.856	128.635	75.8476	87.8807	715.238	698.708	75.7232	109.382	233.649	191.216	266.879	269.201	793.86	724.104	245.77	237.453	136.706	148.189	121.509	148.07	333.44	314.496	181.278	177.403	191.352	208.328	411.134	400.368	273.212	276.36	309.147	368.449	75.8916
Q9Z0W7;Q811Q2	2	2	161.04	0.0435539	3.94556	D9	Control	Q9Z0W7	1.78165	2.41544	38.2143	39.7966	56.7253	28.9041	39.0878	34.2913	39.0487	38.7555	76.001	58.5953	98.1743	211.238	30.2803	42.7736	5.02691	50.1978	45.4136	43.2052	81.9649	187.663	35.8531	32.9432	11.6753	19.0737	4.71158	19.2106	53.9573	114.486	30.7141	39.9426	27.4971	40.4386	168.55	342.026	25.6496	40.6922	136.353	170.527	0.991821
Q6IUU3	16	16	1338.86	0.0443678	2.90319	D2	Control	Q6IUU3	1857.77	1743.45	3146.36	3229.31	2459.38	2543.84	3896.01	3936.21	8606.11	8666.36	6049.84	5976.66	3300.37	3355.47	14922.5	15351.3	2393.95	2165.8	2771.62	2745.4	2742.75	2719.16	10068.1	10310.2	3420.54	3448.29	2955.87	2674.95	1722.45	1958.65	18793.5	20508	2292.24	2374.1	1387.75	1549.48	8636.37	8949.09	1665.36	1840.23	1034.2
P45479	1	1	19.24	0.0452653	2.18938	Control	D6	P45479	63.7648	76.2814	71.9268	98.2008	139.561	129.504	194.75	204.923	64.1102	64.5363	105.393	106.302	116.717	121.223	70.5037	87.7178	71.481	67.6757	74.2983	72.5024	67.9379	74.2802	117.224	85.0361	38.6025	43.2528	57.8468	48.7738	55.4021	62.172	76.9237	64.1454	15.3361	21.1635	126.632	124.437	145.509	148.79	47.2227	47.8179	35.4971
P00714	1	1	131.52	0.0457283	Infinity	Control	D2	P00714	93.5237	77.0612	0.0528118	0	0.914496	0	0.55621	1.49586	0	0	0	0	0	0	0	0	0	0	0	0	0	0	0	0	0.155322	0.00320196	0	6.59859	44.793	11.8749	0	0	0	0	0	1.92817	0.0869563	0.901444	0	0	52.0635
Q9EPB1	10	10	725.38	0.0474205	1.52128	D9	D4	Q9EPB1	15378.5	16038.9	32297.3	33323.2	32618.5	31969.8	19602.7	20088	19719.3	20832	23167.7	25155.9	18208.8	18916.4	17049	17888.6	16937.7	16103.8	23044.1	22801.1	16490.8	15569.2	17365	16933.6	15749.3	16079.7	28798.5	28958.2	26688.5	27017.5	18228.3	18743.2	41395.2	36325	24398.9	25636	16044.2	17311.1	29572.8	30274.8	8561.05
Q9JI85	2	2	117.54	0.0486726	1.75473	D4	D9	Q9JI85	40.3791	26.9189	105.294	68.2723	14.4997	20.692	66.4567	81.2274	29.5041	33.0641	94.9404	113.047	66.8188	71.5446	95.9394	97.7194	51.9389	62.5904	134.094	133.847	86.4285	98.2187	69.1985	79.6917	47.6142	49.8701	43.5129	37.5938	29.5169	36.21	73.1212	92.2306	59.8655	82.764	33.8263	38.4881	23.7104	24.5393	66.9134	77.9383	22.4786
P22283	10	9	1051.57	0.0495097	2.17599	D9	D6	P22283	14994.1	16242.1	13750.8	13958.1	4833.66	4660.25	23910.7	23352.4	10610.2	11282.3	9705.71	10129.2	5835.41	6103.97	28886.4	29275.9	10049.9	9684.7	5883.63	5823.93	21962.5	21517.9	11872.5	11841.6	6320.8	6435.61	2045.94	2213.99	3515.9	3714.29	20517.8	21744	21706.4	20450.8	12690.6	13068.8	30383.1	31955.8	7142.07	7324.19	8347.02
Q6IFW6;Q6IFX1	7	4	447.04	0.0508914	2.81638	D4	Control	Q6IFW6	109.464	107.237	35.687	56.7595	44.078	38.9623	41.5148	62.9301	43.0189	104.41	40.7652	53.1932	224.584	206.631	58.6966	53.6735	56.9464	62.343	304.941	269.342	279.587	307.735	63.8257	53.9845	135.581	147.15	94.8015	44.4191	109.705	69.9075	209.861	218.173	85.3095	49.8177	111.754	108.015	77.2164	77.0772	44.0957	19.5385	60.9371
Q00495	1	1	59.56	0.0530416	Infinity	D2	D9	Q00495	6.02821	4.50306	10.8092	7.16589	1.21143	0	7.68303	9.34503	1.5782	4.59201e-05	0.000265231	0	0.0070665	0	60.7624	29.012	2.76767	1.41959	0.000879154	3.30988	0	0	23.4904	23.7335	1.13291	0.119209	0.167535	0.0178082	0	0	11.5231	11.6587	0	0	0	0	0	0	0	0	3.35583
O54858	1	1	70.31	0.0573762	2.57961	D6	D4	O54858	263.68	201.416	1475.57	1526.38	889.555	942.869	957.773	1009.15	912.435	966.31	965.846	984.832	828.91	808.188	1017.73	1149.34	822	810.197	875.464	913.633	761.085	702.717	931.653	946.045	669.669	696.207	5663.47	4684.03	1864.23	1511.13	1144	1212.61	571.558	553.522	1406.4	1140.39	599.223	701.594	1381.96	1456.96	146.787
Q4G005	1	1	16.85	0.0610352	1.76749	D4	D9	Q4G005	39.0672	34.7496	147.975	143.8	25.324	24.1331	45.3531	58.9611	33.6222	44.4678	129.514	124.27	112.213	103.988	64.7116	57.6789	64.3982	61.5604	118.34	116.278	131.372	110.376	87.297	95.4925	195.101	191.847	87.9874	78.334	65.1343	52.9275	53.8067	55.2459	74.9346	66.0397	57.1229	57.8707	49.5824	65.8475	34.9772	37.8232	21.7483
Q63751	3	3	255.71	0.0612244	1.69513	D2	D9	Q63751	368.438	344.907	478.212	552.154	330.474	416.408	527.851	471.7	441.459	432.816	562.466	528.724	611.107	710.59	511.313	547.76	400.623	354.103	338.189	352.956	449.082	317.409	607.702	596.169	614.826	573.982	105.416	252.652	548.346	593.157	514.383	734.731	275.125	504.667	240.046	293.5	410.007	507.116	157.816	175.674	205.105
P52759	2	2	237.38	0.0697212	1.83581	D6	Control	P52759	977.775	1127.02	564.804	757.15	911.126	898.148	780.174	1006.17	565.656	567.712	1084.42	1168.27	1636.76	1899.4	1049.19	1145.74	501.375	606.179	853.65	874.652	1634.76	1670.31	873.161	945.33	945.517	958.101	2707.19	1984.45	2502.34	1896.76	925.227	972.129	621.373	525.281	1183.08	1080.81	636.149	736.869	1532.68	1261.18	544.316
Q9ES87	4	4	388.86	0.071867	1.50254	D6	D2	Q9ES87	1066.54	928.986	670.055	743.107	996.399	1057.92	671.822	632.828	695.718	734.05	1006.98	1037.48	600.929	641.095	697.431	710.589	990.703	910.692	1009.24	958.38	662.515	723.834	1103.83	1097.47	849.723	867.433	1952.68	1871.49	1002.53	971.665	858.969	827.479	1140.51	1636.96	761.428	853.395	675.555	742.804	1257.13	1341.66	593.732
Q62740	1	1	84.48	0.0725344	1.8502	D2	D9	Q62740	555.744	667.911	1345.22	1374.52	2427.9	2515.3	586.526	513.826	2771.42	2884.08	1170.7	1333.68	743.774	766.519	3148.72	3343.66	2541.07	2292.91	513.126	549.11	556.951	501.862	1132.8	1133.3	2176.14	2327.71	1320.78	1563.57	1028.81	1152.88	2736.81	2896.25	1254.11	1372.61	1270.01	1401.94	1097.64	1254.42	515.555	569.284	309.376
P07483	3	3	125.13	0.0762187	1.36986	D2	D4	P07483	155.051	159.924	135.076	117.105	113.388	120.829	134.95	143.715	161.582	184.207	201.858	174.225	102.851	96.6049	200.144	183.012	150.008	195.308	85.9422	74.5812	78.8642	91.1585	152.388	124.024	133.132	157.086	186.736	156.762	111.724	159.403	156.481	146.795	171.748	144.406	172.238	145.446	150.743	139.312	115.598	97.8691	86.3151
Q63716;Q9Z0V5	3	3	138.08	0.0764448	2.17902	D6	D9	Q63716	1729.65	1653.12	507.046	520.978	557.206	617.89	1137.63	1134.21	587.81	699.471	731.947	814.127	1102.86	1103.78	1250.07	1325.97	841.462	659.479	754.672	761.5	1071.36	925.446	795.018	774.85	790.496	840.013	2220.18	3176.05	1236.29	1497.17	500.742	600.238	521.067	564.604	590.264	642.037	645.331	700.958	596.358	723.819	962.876
Q6IFW2	3	1	162.48	0.0795268	20.4652	D9	Control	Q6IFW2	102.31	130.951	97.3661	121.41	81.4893	150.899	70.5393	76.1547	137.172	126.27	105.968	143.288	119.058	85.177	101.04	105.797	151.475	111.221	73.5387	82.6629	191.155	140.484	145.767	139.742	193.123	160.819	326.569	255.169	160.59	160.407	53.5813	62.7382	69.4065	116.664	235.993	193.06	7864.25	8321.42	109.693	98.5342	56.9549
P24268	7	7	661.86	0.0814313	2.1526	Control	D9	P24268	533.159	490.448	2175.85	2218.45	2969.4	2920.78	3966.12	3962.56	1863.25	1773.51	2154.24	1965.72	1742.13	1636.56	2019.15	1953.92	1481.69	1452.28	1112.68	1063.45	1266.39	1304.07	2019.77	1918.08	1369.68	1463.95	1107.44	1304.09	1042.48	1065.39	2432.96	2812.2	752.466	757.507	906.974	845.405	1781.35	1767.35	1118.87	1006.61	296.803
P04642	2	1	48.35	0.0828527	2.13843	D4	Control	P04642	0	0	0	2.27259	5.35614	2.897	6.93255	14.4734	7.51668	7.66865	6.95397	5.58151	7.01186	10.3882	5.60646	4.04915	10.2497	8.70422	7.1578	5.93648	9.23832	6.32996	10.4324	10.2346	13.3157	14.1799	6.65359	9.14069	1.55537	0.00298037	7.55322	5.7583	0.509985	3.6032	7.40044	7.0601	16.6401	15.272	0	0.0131877	0
P11654	1	1	13.31	0.0832727	1.93471	D9	D2	P11654	220.809	209.928	209.099	94.5501	218.86	184.761	160.809	105.293	200.878	171.898	169.265	186.534	158.32	124.677	83.1065	75.6653	343.627	303.03	167.824	175.671	99.7273	103.369	93.6842	117.808	239.399	219.433	120.13	95.6223	91.5949	100.473	162.094	153.632	656.876	508.944	188.163	163.388	169.902	170.038	182.15	224.816	122.922
P80020	1	1	59.18	0.0881337	Infinity	D6	Control	P80020	0	0	0	0	0	0	0	0	0	0	0	0	0	0	0	0	0	0	0	0	0	0	0	0	0	0	114.895	84.6855	0	0.0271546	0	0	0	0	0	0	0	0	0	1.194	0
Q80WD1	3	2	169.05	0.0933691	1.60016	D6	D4	Q80WD1	99.1787	81.2762	119.488	126.15	164.045	165.426	138.271	150.029	115.821	92.6732	117.967	108.056	104.663	103.217	148.705	152.763	86.8494	77.4343	87.5791	92.4579	97.9971	78.5269	111.676	119.59	102.518	82.7644	360.522	141.193	125.68	101.955	141.275	147.588	80.8737	79.326	115.963	119.421	111.131	118.828	161.093	153.206	55.2116
P97553	1	1	17.78	0.0943582	Infinity	D2	D9	P97553	0	0	3.52133	1.47371	0	0	0	2.6538	1.25801	3.26819	0	6.70268	0.919296	3.97489	53.4718	2.36707	0	0	0	0	0	0.846755	19.075	25.6749	0	0	0	0	0	0	17.5241	16.889	0	0	0	0	0	0	0	0	0
Q8CHN3	6	6	878.42	0.0946076	1.47193	Control	D6	Q8CHN3	11272.2	9416.78	8142.65	10063.1	10076	10156.7	6577.74	6630.11	5167.25	5284.64	7994.33	7222.62	5759.48	5313.12	13689.9	13606.4	8269.27	7746.69	7563.38	7203.29	7631.49	7149.83	6826.9	6660.17	3893.62	3967.55	7246.63	4261.93	6303.38	6505.58	8666.52	8297.92	6499.41	5489.69	7327.59	8005.22	7290.46	6611.65	15365.4	12907.8	6275.08
Q99041	13	11	1039.38	0.101033	4.53797	D2	Control	Q99041	503.716	547.77	1297.98	1275.63	855.198	788.116	1997.84	1839.8	6271.16	5957.15	5081.6	4687.84	869.242	984.442	8487.5	8984.01	4438.85	4539.76	983.95	975.322	511.094	504.119	4291.9	4521.78	1841.32	1980.02	330.43	416.64	343.655	405.246	6023.57	6710.98	2448.12	2447.51	390.335	401.661	8217.77	9205.49	676.6	771.222	280.413
P47853	2	2	194.18	0.102644	1.65641	D4	D9	P47853	99.0737	101.871	213.763	205.737	236.391	176.789	438.124	447.963	310.323	279.388	238.83	210.607	98.6757	96.6829	521.284	523.01	379.726	320.892	224.509	240.816	351.818	366.761	301.69	337.536	231.164	233.44	65.9552	91.5498	72.551	81.277	341.096	409.242	252.089	244.488	160.04	122.382	238.369	241.536	146.653	118.068	55.1532
P14630	2	2	135.46	0.105367	2.20127	D6	D4	P14630	1112.71	1065.58	1708.28	1253.66	620.517	604.923	512.699	563.401	1534.47	457.112	616.884	718.718	323.615	352.31	838.967	863.481	537.079	763.409	467.205	463.543	361.178	415.624	433.049	449.019	462.229	478.098	2746.09	2503.37	693.882	710.041	473.111	496.361	420.933	439.73	317.946	326.771	604.673	654.36	929.393	864.426	619.431
P02091	1	1	55.03	0.113141	6.50464	D2	Control	P02091	26.4452	46.0069	6.51651	7.75676	179.573	169.64	74.2918	73.6646	472.279	336.146	352.312	368.939	20.8782	39.8326	1187.94	1019.7	103.116	114.999	61.2248	54.2594	52.7992	33.2146	387.533	437.314	89.8075	97.1341	53.903	71.0441	49.7296	55.9687	1288.63	976.218	78.8724	72.4618	10.1206	4.37887	753.893	644.442	65.4302	42.2738	14.7218
P02780	4	4	444.37	0.11719	2.01295	D2	D6	P02780	42176.1	36544.6	34860.6	34170.6	14848.4	14111.4	42746.8	47937.6	20621.3	21394.4	19772.9	17692.3	16356.1	16706.2	87163.1	90079.1	18335.5	19552.9	22624.9	20977.1	72558.4	66979.3	31254.1	31030.2	11643.8	11830.4	24034.3	8710.77	12029.6	7755.74	38607.2	29348.6	31992.7	24147.1	28533	24373.3	62523.4	51832.1	16167.3	11755.3	23479
P0CG51;P62982;P62986;Q63429	2	2	141.21	0.117415	1.42592	D4	Control	P0CG51	442.69	335.079	616.029	448.806	459.808	394.691	301.976	331.43	593.631	507.914	628.981	492.944	898.515	751.844	384.422	324.759	626.796	537.933	523.486	521.135	769.496	786.123	496.379	487.692	502.696	537.875	762.93	651.522	724.383	683.659	227.921	324.129	521.787	576.936	717.54	564.133	527.24	509.542	554.975	477.392	246.44
P34900	1	1	52.97	0.11785	2.94442	D6	D2	P34900	25.9418	21.1751	7.94677	2.9205	23.1533	34.5436	28.542	33.3434	0	0	4.04906	2.15699	28.57	48.5057	32.6073	48.7361	0	2.46661	39.902	35.9424	21.8253	22.7271	42.7866	44.233	14.3701	13.3743	142.398	113.429	70.6436	44.944	46.775	38.792	7.29633	6.60635	25.6761	25.1077	54.2236	51.2056	3.20827	12.9315	14.4415
P70470	2	2	124.77	0.12345	3.57891	D6	D2	P70470	188.93	191.031	10.3667	5.53742	13.5147	21.8477	10.5886	12.6922	44.0235	46.3587	19.0939	35.9786	20.3022	24.3004	33.2332	28.7479	1.43551	2.4078	8.47047	13.1735	18.6045	19.8696	157.828	152.186	19.6021	15.0763	211.692	250.647	78.3128	70.6033	146.753	109.336	5.55023	6.06177	86.7803	74.8725	283.903	226.621	45.4149	42.2785	105.175
Q4V885	1	1	82.49	0.125344	11.0581	D6	D4	Q4V885	8.3229	5.98604	6.47109	4.2897	18.6583	7.12504	10.2817	17.0114	9.4606	0	1.63133	2.63966	0.680055	0	8.01175	22.5963	0	0	0	4.58606	0	0	18.4488	13.376	0	0	131.449	211.341	9.49835	36.9616	3.70769	9.67654	0	3.81	0	5.51897	12.5279	21.4395	35.026	51.1884	4.63326
Q06880	1	1	36.13	0.129318	1.41112	Control	D9	Q06880	106.195	95.3562	72.1547	80.3043	72.7595	144.568	64.1328	69.1423	54.0196	71.1932	82.64	83.993	65.0038	83.6231	104.941	93.4547	57.6733	66.9319	39.3984	43.8442	67.7857	73.631	113.383	117.715	59.2045	70.5015	71.3392	81.8281	88.6347	73.0887	65.3857	76.6735	35.7687	74.2121	54.0161	44.7105	41.6177	35.7238	120.461	92.8189	59.1178
P01015	7	6	493.75	0.134258	1.70198	D4	Control	P01015	405.721	301.893	703.163	619.336	805.053	793.887	551.779	551.815	967.147	858.854	1366.72	1204.26	701.798	665.083	340.988	293.62	1061.5	1061.97	1403.12	1419.86	888.732	906.765	658.926	653.994	782.395	818.763	1560.14	1994.24	819.178	891.435	546.796	573.755	733.527	786.122	890.839	870.962	436.907	379.214	1592.16	1496.81	225.86
Q6B345	1	1	99.5	0.143486	1.95425	D4	D2	Q6B345	47.0171	33.3021	3.86702	12.1596	22.959	39.6283	17.9242	38.7475	9.91978	10.8948	13.9105	6.66782	12.222	36.0874	23.5028	31.8933	37.6055	17.7092	38.4089	43.2389	34.1295	32.4001	44.1536	35.9121	18.879	23.6297	37.743	76.1311	26.6522	16.7151	30.7968	51.3103	3.81528	17.8	20.9921	28.5077	45.4689	86.3618	11.0832	24.9732	26.1739
P00774	1	1	99.67	0.150635	3.81773	D2	D9	P00774	15.2949	20.4592	6.39525	4.14976	7.84034	5.96802	5.37242	0.477086	44.842	37.5484	10.7232	12.6541	2.26048	1.42655	19.0229	34.5835	7.1859	0	0.718957	4.30012	9.89302	4.89715	52.2224	53.6744	22.0245	15.4807	8.2615	4.6714	0.850683	2.68713	5.52443	1.45644	0	0.000177919	0	0.0486803	21.2267	11.6561	5.59009	4.18982	8.51449
P04897;P08753;P10824	1	1	64.75	0.159399	2.47622	Control	D6	P04897	71780.3	71962.6	15447	15236.9	14396.8	13990.7	24658.7	24360.9	1507.75	1561.06	21134	19965.5	35644.2	31524.6	6214.64	5835.54	33407.5	30977.4	35787.4	34007.9	34691.5	32407.3	3535.13	3314.04	18811.3	19309.3	6183.07	1074.81	24878.1	22506.4	5645.17	3292.73	21084.1	16618.3	18212.8	16879.7	2702.99	1293.81	17585.4	11191.3	39959.3
Q80WY6	1	1	99.22	0.162073	6.00412	D6	D2	Q80WY6	27.7038	0	44.6492	0	49.53	26.6837	0	5.71926	25.3815	18.5559	1.9143	19.3031	62.1871	21.0945	0	4.19713	0	0	89.6441	55.0595	7.81333	22.7472	31.3657	3.29926	71.6562	30.0922	405.576	253.325	26.3559	1.37848	103	25.0457	2.81529	0	43.8705	57.7229	102.171	84.8136	143.713	86.9056	15.4224
P43245	1	1	13.81	0.167242	Infinity	D4	Control	P43245	0	0	0	0	0	0	0	0	0.650468	1.30831	0	0	7.59985	7.90712	0	0	0	0	0	0	8.6519	11.3531	0	0	0	0	0	0	0	0	0	0	0	1.20947	4.25501	2.89051	0	0	0	0	0
Q5PPG7	1	1	15.96	0.170755	1.65469	D4	D2	Q5PPG7	46.3734	38.0497	41.4024	33.8581	28.3068	30.0686	35.886	52.363	15.3395	19.1355	22.2201	34.7736	37.5256	33.5203	42.1031	40.4217	82.9911	70.5814	53.1734	46.5809	34.5446	31.0592	50.1516	36.3829	67.1199	73.0508	7.70134	10.942	28.2749	28.5007	33.8864	42.7517	59.8304	37.8764	20.6885	21.6842	36.0466	26.2215	44.0075	30.4925	25.8155
P07647;P00759;P36375	11	9	1404.36	0.180426	1.79545	D4	D6	P07647	14197.9	11988.7	10606.7	8499.7	4079.37	3962.89	30349.2	31963.7	11263	10451.7	8949.99	7294.46	6414.69	5903.81	31736.3	27853.3	12421.6	12095.4	6208.06	6132.73	28846.7	28203.4	13347.1	13081	6399.47	6622.98	2589.8	2578.88	4111.33	3799.33	20241.9	20679.1	17193.9	15350.1	13399.9	11603.7	25367.5	21748.5	6583.69	4949.28	7903.8
P06760	6	6	363.73	0.182141	4.35372	D9	D6	P06760	286.143	248.953	92.4189	97.2428	108.757	118.333	1715.8	1591.93	337.406	282.498	948.403	983.041	1639.15	1776.22	265.744	321.564	96.4831	87.958	175.881	151.99	1971.8	1961.4	670.319	696.519	119.118	120.557	32.3354	45.0744	488.416	504.685	524.507	560.12	111.926	144.673	1334.58	1371.05	312.066	290.327	3390.5	3471.22	159.292
O35112	5	5	251.69	0.198729	1.2176	D9	D2	O35112	909.941	940.46	1282.57	1317.53	852.002	890.436	1165.21	1137.56	836.432	987.043	655.108	635.187	762.264	907.353	1251.97	1194.61	1102.19	1123.5	892.99	873.214	840.982	934.465	1047.95	1018	1400.43	1398.29	771.026	879.734	825.194	893.078	952.596	1098.88	1119.82	1231.96	947.789	993.734	927.622	1142.76	1247.42	1192.1	506.554
P08721	4	4	412.65	0.219004	3.05305	D2	D9	P08721	5863.99	6068.14	3136.74	3352.16	4711.79	4312.84	1732.7	1685.17	559.309	712.146	2304.17	2226.92	6906.54	8856.05	19010.2	20059.6	1235.67	547.96	2387.4	2319.75	3745.62	4017.84	6013.03	6046.7	2689.41	2506.38	11584.3	8369.29	10446.6	5095.82	6634.45	5092.68	3539.42	2923.12	1302.53	1274.93	3206.36	3058.16	2376.95	2178.96	3264.41
Q6JE36	1	1	55.96	0.225416	7.73728	D4	D9	Q6JE36	30.1907	18.0737	7.72727	0	6.51889	6.16977	2.15471	3.4092	0.399386	1.34498	0	1.31315	46.8875	56.0326	11.4088	17.2395	0	0	21.0947	18.3071	46.5236	36.9649	33.9505	24.8885	0	0	0	20.4361	43.7896	0	19.2782	7.21391	0	0	9.65523	10.7344	1.79953	1.29831	0	0	16.8068
P10247	1	1	31.64	0.241985	1.29717	D6	Control	P10247	91.602	65.2155	213.642	201.295	101.068	90.983	98.3301	96.5182	116.782	116.634	112.482	113.368	101.843	105.125	166.264	165.987	132.436	134.291	117.161	122.639	144.61	116.516	141.972	153.787	201.778	179.202	132.021	120.624	140.946	143.86	161.05	164.05	84.4946	80.2646	51.0061	37.0973	183.479	205.975	180.457	151.546	50.9938
Q30KJ2	2	2	189.36	0.245998	4.32186	D2	D6	Q30KJ2	953.91	889.163	956.986	944.513	1890.33	1897.78	95.8539	107.881	141.002	113.534	2851.9	2662.03	852.484	844.223	1326.49	1318.04	1544.77	1052.33	441.005	426.248	385.139	386.469	559.592	529.496	228.373	221.581	258.668	155.893	363.741	366.418	374.768	369.757	1055.88	1025.71	1401.72	1410.03	888.979	866.036	122.508	99.3357	531.031
P00697	1	1	148.91	0.256963	12.8069	D9	D6	P00697	0	2.51013	18.5379	13.725	11.2403	4.58823	18.8347	32.0995	19.4547	4.53041	13.6839	6.20314	11.3987	4.88264	26.3461	18.9731	21.4635	28.9045	15.7778	19.2304	15.6139	13.0825	31.5771	34.6306	8.10712	1.62522	1.5105	5.58176	2.90302	4.57459	14.3372	16.8326	0	0	5.90247	8.49447	217.537	252.287	118.053	108.15	0
P31722	1	1	16.13	0.267493	38.3189	D9	Control	P31722	0	0	0	0	0	0	4.13245	0	0.0677115	2.73446	1.13941	0	0	2.78534	13.4088	21.0206	0	0.71763	0	0	6.67325	0	3.8489	7.01614	0	0	0	0	0	0	6.43283	11.0345	0	0	4.05923	5.36437	65.5657	83.3618	0	0	0
P04797;Q9ESV6	6	4	583.62	0.268011	2.11472	D6	Control	P04797	610.353	623.081	364.832	446.79	584.299	663.218	1430.87	1182.08	900	910.828	1360.82	1137.11	2023.63	1997.32	403.875	462.268	1108.7	2023.55	1038.91	938.813	2156.63	1911.33	901.084	851.095	3774.86	3735.86	715.129	475.836	1346.99	1080.9	748.461	610.537	711.637	583.439	2304.69	2202.97	1460.12	1483.58	590.529	462.187	339.776
P17164	4	4	294.15	0.282951	1.7865	Control	D2	P17164	316.99	293.962	2231.64	2059.92	1445.93	1478.36	1277.3	1276.05	924.779	925.835	853.381	782.476	716.293	747.342	420.077	440.144	1116.42	1063.24	1587.99	1684.07	817.14	824.237	1033.23	1085.6	808.699	816.559	1233.06	1583.98	454.18	535.509	969.509	1206.51	797.89	1388.14	659.42	790.483	773.872	886.215	811.194	1044.26	176.465
Q6IRK9	13	13	1273.18	0.325852	1.40529	D4	Control	Q6IRK9	8837.76	8538.56	10141.3	9564.99	7593.34	7273.48	6905.63	6626.9	11243.9	11093.5	7863.96	7544.9	6626.86	6769.74	7349.18	7371.89	15252.3	15032.6	14211.6	14404.3	8118.83	7820.77	8364.84	8816.25	8442.22	8650.19	17826	18381.7	4736.13	4802.26	7712.87	8002.67	16258.8	14490.8	7453.3	7268.48	5799.64	5618.55	7129.82	6895.56	4919.88
P10758	2	2	185.53	0.338696	3.43848	D6	D4	P10758	403.738	393.518	56.8996	52.7597	47.9789	36.0657	220.615	173.729	204.973	161.942	325.074	248.796	171.604	219.596	223.933	278.984	48.0985	40.8082	51.5498	38.9884	98.7661	82.1863	312.703	281.561	8.59902	21.4035	1099.87	735.959	703.265	218.007	289.85	205.629	98.0819	59.7496	108.796	71.151	272.4	231.752	146.92	141.356	224.756
P14841	4	4	601.92	0.369797	1.30827	D6	D9	P14841	22868	22663.5	15331.6	16961.2	11896.3	11710.5	13395.7	13284.8	13003.4	12624.3	19943.1	19271.8	9720.8	9539.99	20999.6	21321.2	13298.7	12824.5	14936	14384	11056.2	9854.43	13002.5	12697	8820.02	8989.46	30829.6	26281	16209.3	15130.8	12822.1	11863.4	11286.1	10073.1	11165.6	10321.9	7619.13	7632.14	21997.6	19995.1	12730.4
Q568Y2	1	1	14.58	0.390012	2.64945	D6	D4	Q568Y2	51.8015	56.3704	41.3999	32.8639	180.981	147.907	5.34692	5.6066	140.143	135.592	160.652	100.478	88.9495	55.5811	9.03081	12.5665	45.5858	54.9721	118.381	102.283	5.10609	12.6809	83.142	82.2117	72.9792	72.7098	334.469	381.758	193.397	223.397	19.8262	37.7492	6.85933	10.0002	106.498	90.5726	44.2912	42.3638	179.719	143.106	28.8373
P22282	10	9	1272.54	0.390999	2.16507	Control	D6	P22282	140601	130103	61509.4	62030.2	16330.4	16125	80143	78064	45375.3	46416.1	28491.6	27559.8	37329.4	38532.8	64574.7	65303.6	41092.1	40885.7	15624.9	15001.9	106016	103203	27617.4	28016.5	36939.1	38169.4	8047.91	7807.57	43342.8	42096.4	47218.2	46534.9	66859.2	63173.3	44195.6	43382.7	54273.9	53147.1	6312.05	5915.1	78271
Q63772	2	1	75.96	0.391765	3.35263	D4	Control	Q63772	5.78635	4.69478	9.3078	4.44297	3.40415	6.42369	9.82108	4.91288	10.4761	11.6093	27.0368	17.3072	0	4.48345	20.3755	33.1776	24.1859	10.8409	7.43569	31.2664	34.8257	25.3507	14.9867	14.6953	47.8383	53.1915	0	10.2794	4.9173	1.03119	10.0441	12.864	7.83496	0	4.2479	41.306	28.4782	19.4864	8.42433	14.1484	3.22119
P23785	6	6	590.05	0.395846	1.79925	D4	D9	P23785	1889.29	1680.11	1231.04	1095.62	577.074	652.55	153.312	254.589	334.348	266.864	377.642	475.54	354.554	578.898	2136.26	2542.55	563.518	793.05	767.992	764.293	1605.11	1405.77	1853.09	1608.29	363.75	288.335	928.178	753.14	890.768	313.22	1293.15	1024.29	196.382	153.019	651.179	606.908	839.902	758.65	970.194	1026.55	1051.74
P27274	3	3	251.36	0.408466	1.26642	D6	D4	P27274	11418.2	10506.9	7929.82	7575.49	7241.21	6801.27	5781	5804.58	3877.91	4139.53	8364.67	8801.7	6923.4	6541.01	12345.2	12689.8	6659.84	5215.13	7319.24	7213.87	6810.9	6350.93	7768.32	7799.6	7051.56	6998.05	10809	8451.31	11496.3	9210.66	8799.18	7011.69	7300.47	5737.89	7601.28	6686.15	6049.04	5438.63	9172.16	7605.17	6356.4
P05371	7	7	585.62	0.483864	1.38696	D2	D4	P05371	1714.28	1389.86	1893.73	1348.07	1394.4	1445.04	1358.58	1045	1309.89	1170.91	2095.15	1714.05	1208.38	999.122	2957.89	2861.13	1555.77	1429.19	1229.82	1270.7	1051.31	985.968	1404.24	1395.24	950.183	962.241	3221.9	2777.88	1568.52	1547.58	1243.45	1384.3	1438.91	1262.43	1344.37	1559.37	1509.14	1383.51	2487.8	2132.43	954.32
P26051	2	2	266.26	0.508847	1.49826	D9	D6	P26051	9628.26	9014.64	8017.35	8186.3	8471.29	8682.22	10560.4	10691	6271.59	8620.81	6453.84	6646.63	5232.1	5333.59	12230.2	12973.2	7361.08	7862.2	7511.21	7151.02	9263.85	9192.96	10654	11606.5	9514.84	9786.48	3134.41	2726.33	4832.48	4036.2	14104	12749.6	4946.02	4582.42	9045.68	7937.17	26594.4	25805	6000.2	6309.3	5359.94
P98089	1	1	96.62	0.543556	2.68488	D9	Control	P98089	124.589	85.2765	15.8168	19.3165	5.72706	14.6105	220.958	207.996	413.026	469.141	32.5696	77.0317	124.888	105.954	204.962	208.741	208.301	64.9123	28.7759	22.2853	196.763	216.92	279.344	247.675	319.445	369.723	4.71682	2.86118	186.946	255.217	324.727	302.121	26.8037	8.37686	274.914	230.18	712.595	584.152	16.5167	10.5464	69.3571
P97531	1	1	30.97	0.565659	17.1583	D6	Control	P97531	0	0.430755	2.6294	5.28659	0	0	0	0	1.79455	2.21266	0	1.6345	1.21942	0	18.5365	23.3384	1.99616	3.84955	0	0	0	0	12.6201	0	0	0	0	0	0	3.61814	68.2071	71.3911	0.627514	0.838502	2.26213	0	2.97064	5.06189	0	0	0
Q63556	6	1	349.16	0.566079	2.38905	D6	D2	Q63556	66.8213	12.9929	1.70473	25.0777	2.72195	53.772	1.62246	8.7219	1.64637	20.9699	3.12706	4.78571	31.1185	26.6639	2.15341	0.801307	6.17788	1.49525	29.9818	28.0175	44.3646	2.47012	29.9317	17.7998	9.82941	6.593	57.8924	90.6275	16.5415	4.89752	8.66606	22.9919	0	11.9306	7.09648	6.11103	12.0911	21.8073	17.7662	37.8926	37.1986
P04762	1	1	14.95	0.56974	2.34301	D2	D4	P04762	0	0	67.6157	71.0835	23.9624	42.9635	59.6321	66.605	18.5222	19.1477	90.2524	91.2853	143.073	119.861	17.5539	9.54072	46.8543	0.0367409	19.9313	8.20962	44.4285	26.1408	46.9906	24.7514	27.7992	20.5173	0	0	7.85597	68.6285	33.3731	61.4055	15.9982	2.96071	6.16263	15.2785	56.1232	57.0683	37.5969	27.4815	0
P01836	10	4	1533.72	0.604709	3.75465	D9	Control	P01836	7476.01	7017.16	191.898	152.342	3546.94	3544.37	167.636	134.292	184.481	164.199	5102.9	4580.82	4822.22	4122.42	2228.4	2130.53	128.85	144.117	11227.7	10001.1	7631.18	7597.79	4510.72	4317.05	157.75	153.364	6059.2	5083.09	5308.83	5105.86	4124.45	3733.17	174.008	49.8798	13848.2	12932	9991.94	9376.12	20879.6	16216.6	4161.81
P02783	3	3	311.53	0.610496	9.11959	Control	D9	P02783	10797.8	10748.1	5.32801	1.0148	15.5988	27.999	28.0481	38.2379	671.444	699.174	354.07	345.839	21.9001	17.1982	6157.15	6106.71	97.9815	69.9082	185.92	196.155	40.5703	22.5615	5055.76	5158.84	197.764	162.101	214.743	295.703	0.5138	0.365295	5055.61	4806.21	225.245	184.604	260.02	364.85	258.834	290.376	386.687	404.724	6010.99
Q6XQG8	1	1	15.16	0.628792	1.34287	D4	Control	Q6XQG8	8.62917	9.93026	46.8621	43.4438	31.5275	36.5582	41.9464	43.2012	81.7875	81.9748	23.7945	19.6115	37.0436	33.6637	31.3903	31.5726	37.8926	30.194	37.9297	36.1834	50.7721	48.7537	53.3292	56.9096	85.3327	91.4508	34.0582	18.421	14.0063	14.1436	31.7495	40.5857	35.5161	53.2776	38.4442	51.8423	45.9343	46.6096	13.2469	19.4503	4.80376
Q9R1T3	1	1	38.8	0.632928	2.99584	D9	D4	Q9R1T3	518.631	574.971	837.651	656.548	634.395	742.804	608.772	631.384	480.671	446.926	717.542	491.994	819.125	681.171	974.643	946.984	567.343	453.948	534.174	479.809	558.07	462.29	761.978	765.291	574.277	524.827	1422.19	943.534	484.356	537.734	1095.66	915.68	650.052	538.433	379.982	336.739	5535.05	5316.22	516.295	456.88	288.716
Q07936	3	3	189.05	0.636499	1.68268	Control	D2	Q07936	5379.09	4467.81	635.501	834.513	1000.2	859.419	1145.81	1453.9	633.705	939.379	1002.08	1295.43	1902.46	2206.29	780.05	616.297	1056.92	1170.36	1224.3	1636.75	1729.2	2069.35	565.837	763.795	1175.91	1234.92	1365.9	2587.96	2121.5	1513.33	418.38	378.512	1007.04	1088.05	3818.54	1680.56	770.669	1338.64	2148.87	2525.44	2994.48
Q66H12	2	2	179.19	0.799729	1.22662	D2	D9	Q66H12	480.905	511.505	272.195	248.883	287.596	305.411	1068.58	1075.24	369.89	329.843	575.073	591.245	811.146	880.711	415.355	458.186	315.159	315.305	446.261	458.25	611.442	708.449	648.848	664.263	206.103	203.653	430.058	380.629	658.792	823.776	489.355	589.867	230.591	242.501	557.874	658.549	264.009	291.497	621.178	746.544	267.714
P30120	1	1	65.11	0.808988	1.56264	D2	Control	P30120	15.8835	13.351	18.2114	15.3478	12.1586	13.4045	39.7935	36.9555	0	0	13.4286	15.2456	19.9311	18.7758	84.1386	106.481	0	0	22.6803	26.688	52.0027	45.1826	29.6066	35.5498	0	3.64777	53.1867	28.5081	18.8795	6.74093	35.3662	37.2518	13.7937	8.05844	28.6266	30.8452	66.1987	59.0214	14.7056	14.8738	8.84218
Q5S6T3	1	1	17.13	0.849154	3.53317	D2	D6	Q5S6T3	19.7673	8.12502	233.802	231.116	174.314	438.488	6.4493	33.3867	249.346	189.272	270.349	145.381	195.392	99.3072	20.8183	0	95.5682	94.9859	26.5887	29.3454	45.5974	56.8867	129.817	160.583	42.0964	33.3929	52.159	28.3284	15.1714	29.2086	71.8035	58.9489	51.7905	95.1273	136.637	97.5116	118.485	111.584	26.2378	39.3479	11.0043
Q08602	1	1	18.2	0.875071	1.95582	D4	D2	Q08602	608.993	231.518	87.9225	1015.29	273.797	354.182	49.5539	160.012	224.069	561.699	187.578	214.926	431.887	191.301	74.1846	137.475	1034.28	24.6072	744.904	770.821	578.686	39.1774	244.771	519.61	398.038	87.7731	393.245	1166.73	147.511	318.19	68.1351	182.661	20.59	728.926	74.5946	53.1905	250.575	376.51	167.376	472.632	339.019
Q8K430	1	1	16.25	0.883827	1.50705	Control	D6	Q8K430	1752.73	1801.6	438.774	448.189	487.02	552.212	2442.95	2380.2	338.876	391.72	1044.62	1092.27	2151.87	2312.78	805.198	813.936	276.532	275.882	557.974	572.914	2129.42	2111.87	1666.29	1703.61	384.148	385.665	346.917	342.762	1916.14	1954.59	699.589	807.175	327.348	391.956	1733.98	1785.07	398.214	403.831	2364.86	2827.17	975.725
P00787	5	5	477.04	0.916907	1.22774	D6	Control	P00787	1752.74	1799.28	1616.71	1278.66	1634.63	1511.22	1623.07	1626.39	1269.86	1198.32	2475.64	2540.69	1484.08	1689.89	2158.96	2361.98	1337.93	1429.5	1695.36	1721.29	1891.53	1815.63	1613.57	1631.62	1000.52	1063.76	3359.31	3569.01	1851	2080.21	1444.54	1399.22	1107.45	1185.04	1561.98	1795.14	1382.54	1435.38	3372.2	3722.87	975.73
P43303	2	2	128.76	0.980771	1.38429	D9	D6	P43303	241.143	140.694	50.9914	134.372	144.624	126.082	123.358	146.363	8.8833	110.233	127.525	158.973	187.55	111.258	272.759	264.081	32.9767	3.65948	217.77	225.475	145.929	112.648	250.898	280.292	79.9398	70.7532	67.3462	86.8467	92.5168	65.6852	237.123	226.539	8.7793	43.8339	182.822	204.315	140.569	137.785	186.498	378.284	134.242
P11442	1	1	18.11	0.985742	1.61416	D6	Control	P11442	21.0475	14.9373	9.84707	9.51226	17.0887	31.2699	11.2147	14.8423	33.6645	38.0373	5.46658	16.2854	11.7851	19.3931	6.75035	12.6397	35.8933	32.0789	20.8823	25.9888	16.8273	17.255	8.46358	7.44463	25.7023	33.713	45.5063	77.0904	3.29745	3.40498	6.41921	14.3194	32.6911	45.0214	13.1213	36.4402	19.4825	37.1022	4.08104	3.21834	11.7169
[truncated: 79 more columns]

## Sheet: Table S3
Visible?	Starred?	MS/MS View:839 Proteins in 760 Clusters<BR>With 1 Decoy and 1 Filtered Out	Accession Number	Molecular Weight	Protein Grouping Ambiguity	Quantitative Variance	ANOVA Test (p-value)(p < 0.05)	Quantitative Profile	C-1A	C-1B	C-2A	C-2B	C-3A	C-3B	D2-1A	D2-1B	D2-2A	D2-2B	D2-3A	D2-3B	D4-1A	D4-1B	D4-2A	D4-2B	D4-3A	D4-3B	D6-1A	D6-1B	D6-2A	D6-2B	D6-3A	D6-3B	D9-1A	D9-1B	D9-2A	D9-2B	D9-3A	D9-3B
TRUE	Empty	Serum albumin OS=Rattus norvegicus GN=Alb PE=1 SV=2	ALBU_RAT	69 kDa		0.29	0.0015	Control high, D2 low, D4 low, D6 low, D9 low	248	266	279	278	291	325	197	185	132	126	158	162	125	128	185	174	120	135	184	205	158	159	163	183	192	174	247	185	140	142
TRUE	Empty	Uromodulin OS=Rattus norvegicus GN=Umod PE=2 SV=1	UROM_RAT	71 kDa		0.45	0.02	Control low, D2 high, D4 low, D6 low, D9 low	82	84	60	53	86	76	164	156	344	321	248	217	114	66	179	151	81	89	119	108	145	125	141	136	76	90	149	147	178	175
TRUE	Empty	Low-density lipoprotein receptor-related protein 2 OS=Rattus norvegicus GN=Lrp2 PE=1 SV=1	LRP2_RAT	519 kDa		0.31	0.039	Control high, D2 high, D4 high, D6 high, D9 low	106	130	153	164	149	167	128	144	76	78	89	106	134	169	80	97	101	112	95	120	111	143	82	92	99	90	42	44	25	26
TRUE	Empty	Pro-epidermal growth factor OS=Rattus norvegicus GN=Egf PE=1 SV=2	EGF_RAT	124 kDa		0.21	0.0073	Control high, D2 low, D4 low, D6 low, D9 low	123	133	145	154	136	153	75	76	110	106	101	86	83	85	124	136	100	99	91	98	112	104	98	118	76	75	77	80	87	101
TRUE	Empty	Hemopexin OS=Rattus norvegicus GN=Hpx PE=1 SV=3	HEMO_RAT	51 kDa		0.13	0.62	[]	82	79	54	61	80	100	60	65	124	134	100	104	58	34	100	131	86	81	87	116	81	81	85	73	80	101	108	108	115	116
TRUE	Empty	Alpha-1-macroglobulin OS=Rattus norvegicus GN=A1m PE=1 SV=1	A1M_RAT	167 kDa		0.26	0.0038	Control high, D2 low, D4 low, D6 low, D9 low	102	92	132	117	120	141	73	78	76	80	71	76	79	75	80	62	65	70	66	57	100	94	77	75	81	72	61	59	48	51
TRUE	Empty	Cluster of Submandibular glandular kallikrein-9 OS=Rattus norvegicus GN=Klk9 PE=1 SV=1 (KLK9_RAT)	KLK9_RAT [7]	28 kDa	TRUE	0.15	0.76	[]	64	64	55	52	64	62	37	37	65	58	81	75	37	36	79	74	126	120	41	31	54	52	92	75	63	52	71	71	86	112
TRUE	Empty	Serine protease inhibitor A3L OS=Rattus norvegicus GN=Serpina3l PE=1 SV=3	SPA3L_RAT	46 kDa	TRUE	0.4	0.011	Control high, D2 low, D4 low, D6 low, D9 low	168	151	149	142	117	115	62	56	71	68	104	83	43	30	94	97	81	66	42	49	106	79	54	49	49	33	68	59	84	87
TRUE	Empty	Serotransferrin OS=Rattus norvegicus GN=Tf PE=1 SV=3	TRFE_RAT	76 kDa		0.17	0.25	[]	75	77	76	66	99	107	65	64	53	52	49	58	45	62	90	99	39	63	58	75	53	73	55	59	66	90	96	101	57	71
TRUE	Empty	Cluster of Major urinary protein OS=Rattus norvegicus PE=1 SV=1 (MUP_RAT)	MUP_RAT [2]	21 kDa	TRUE	0.11	0.98	[]	138	138	26	27	39	42	45	40	110	98	34	32	56	41	116	97	47	31	117	79	66	49	75	82	67	45	53	38	117	57
TRUE	Empty	Urinary protein 2 OS=Rattus norvegicus PE=1 SV=1	UP2_RAT	11 kDa		0.54	0.0054	Control high, D2 low, D4 low, D6 low, D9 low	147	117	116	93	129	81	37	23	126	84	61	38	41	2	72	37	62	42	39	28	21	19	37	16	63	33	74	47	92	45
TRUE	Empty	Plasminogen OS=Rattus norvegicus GN=Plg PE=2 SV=2	PLMN_RAT	91 kDa		0.14	0.0041	Control high, D2 low, D4 low, D6 high, D9 high	59	56	55	57	57	60	38	41	46	46	52	44	29	53	52	42	52	65	60	72	60	67	61	59	51	62	60	63	53	68
TRUE	Empty	Ig kappa chain C region, B allele OS=Rattus norvegicus PE=1 SV=1	KACB_RAT	12 kDa	TRUE	0.55	0.00048	Control low, D2 low, D4 low, D6 low, D9 high	96	105	155	158	98	75	126	123	63	66	76	73	172	115	136	117	112	117	186	149	142	139	91	75	349	363	246	248	290	280
TRUE	Empty	Serine protease inhibitor A3K OS=Rattus norvegicus GN=Serpina3k PE=1 SV=3	SPA3K_RAT	47 kDa	TRUE	0.25	0.16	[]	124	124	86	88	81	76	44	43	62	65	75	65	35	43	94	87	47	57	41	44	87	73	55	54	52	38	68	63	74	57
TRUE	Empty	Protein AMBP OS=Rattus norvegicus GN=Ambp PE=1 SV=1	AMBP_RAT	39 kDa		0.16	0.26	[]	56	58	39	31	46	45	27	28	57	53	36	41	36	36	68	72	47	50	63	64	59	58	58	71	41	54	58	49	49	48
TRUE	Empty	Urinary protein 3 OS=Rattus norvegicus PE=3 SV=1	UP3_RAT	11 kDa		0.61	0.0023	Control high, D2 low, D4 low, D6 low, D9 low	100	97	91	87	94	84	37	27	85	69	30	23	29	9	60	50	60	36	24	15	9	2	28	7	42	24	53	22	74	29
TRUE	Empty	Neutral and basic amino acid transport protein rBAT OS=Rattus norvegicus GN=Slc3a1 PE=1 SV=1	SLC31_RAT	79 kDa		0.3	0.68	[]	14	19	17	29	34	35	88	97	22	36	38	44	93	85	8	20	43	47	32	43	37	37	25	33	59	81	34	22	6	14
TRUE	Empty	Meprin A subunit alpha OS=Rattus norvegicus GN=Mep1a PE=1 SV=2	MEP1A_RAT	85 kDa		0.11	0.54	[]	58	44	62	53	41	41	40	39	44	45	34	33	41	41	56	77	38	29	42	33	45	41	37	38	40	43	47	42	43	45
TRUE	Empty	Cluster of T-kininogen 1 OS=Rattus norvegicus GN=Map1 PE=1 SV=2 (KNT1_RAT)	KNT1_RAT [2]	48 kDa	TRUE	0.12	0.62	[]	27	30	33	31	49	62	31	28	54	57	57	51	35	28	42	45	47	58	44	38	41	48	38	40	46	51	50	59	54	51
TRUE	Empty	Cadherin-1 OS=Rattus norvegicus GN=Cdh1 PE=1 SV=1	CADH1_RAT	99 kDa	TRUE	0.17	0.29	[]	50	41	49	42	39	32	29	21	31	25	28	36	36	19	54	67	39	36	29	38	40	37	26	26	35	30	37	24	44	30
TRUE	Empty	Cluster of Alpha-1-inhibitor 3 OS=Rattus norvegicus GN=A1i3 PE=1 SV=1 (A1I3_RAT)	A1I3_RAT [4]	164 kDa	TRUE	0.8	0.0011	Control high, D2 low, D4 low, D6 low, D9 low	55	54	88	81	102	99	53	52	27	25	38	30	30	34	17	10	29	23	14	13	34	29	8	9	18	14	20	13	2	4
TRUE	Empty	Alpha-1-antiproteinase OS=Rattus norvegicus GN=Serpina1 PE=1 SV=2	A1AT_RAT	46 kDa		0.18	0.0068	Control high, D2 low, D4 low, D6 high, D9 high	41	41	44	38	45	38	33	30	30	29	37	37	27	17	31	42	33	36	44	41	54	48	59	40	38	47	40	44	32	43
TRUE	Empty	Fibronectin OS=Rattus norvegicus GN=Fn1 PE=1 SV=2	FINC_RAT	273 kDa		0.14	0.25	[]	53	56	48	52	41	41	27	26	45	56	41	45	31	26	44	45	31	49	34	30	44	36	39	35	35	33	36	34	41	28
TRUE	Empty	Polymeric immunoglobulin receptor OS=Rattus norvegicus GN=Pigr PE=1 SV=1	PIGR_RAT	85 kDa		0.23	0.035	Control low, D2 low, D4 high, D6 high, D9 high	27	30	32	31	33	31	22	27	27	40	52	41	29	43	46	64	47	57	35	38	47	50	41	49	42	50	48	63	55	71
TRUE	Empty	Alpha-1-acid glycoprotein OS=Rattus norvegicus GN=Orm1 PE=2 SV=1	A1AG_RAT	24 kDa		0.47	0.0019	Control low, D2 low, D4 low, D6 low, D9 high	14	14	13	13	22	22	23	20	50	46	25	24	24	30	38	37	29	29	35	33	29	30	33	31	58	38	80	53	82	54
TRUE	Empty	Aminopeptidase N OS=Rattus norvegicus GN=Anpep PE=1 SV=2	AMPN_RAT	109 kDa		0.23	0.2	[]	30	29	28	25	33	37	60	64	23	29	42	41	61	62	38	35	40	50	34	25	31	23	40	45	43	24	23	26	31	25
TRUE	Empty	Cluster of Actin, cytoplasmic 1 OS=Rattus norvegicus GN=Actb PE=1 SV=1 (ACTB_RAT)	ACTB_RAT [4]	42 kDa	TRUE	0.31	0.27	[]	12	10	20	16	22	22	61	53	22	25	34	26	53	66	17	27	30	36	39	31	39	34	36	49	38	35	26	28	11	10
TRUE	Empty	Cystatin-related protein 1 OS=Rattus norvegicus GN=Andpro PE=1 SV=1	22P1_RAT	21 kDa	TRUE	0.16	0.95	[]	49	47	24	31	15	15	15	16	22	28	45	54	21	9	28	22	82	63	15	20	15	19	73	40	23	20	18	20	32	30
TRUE	Empty	Dipeptidyl peptidase 4 OS=Rattus norvegicus GN=Dpp4 PE=1 SV=2	DPP4_RAT	88 kDa		0.28	0.26	[]	14	12	17	16	20	26	44	51	16	17	39	41	45	45	20	22	32	37	23	26	21	22	27	28	31	38	13	15	16	19
TRUE	Empty	Superoxide dismutase [Cu-Zn] OS=Rattus norvegicus GN=Sod1 PE=1 SV=2	SODC_RAT	16 kDa		0.62	0.002	Control low, D2 low, D4 low, D6 high, D9 low	23	23	9	11	9	9	15	12	54	49	33	30	9	13	22	15	24	19	63	52	58	60	80	75	27	23	38	42	41	36
TRUE	Empty	Afamin OS=Rattus norvegicus GN=Afm PE=3 SV=1	AFAM_RAT	69 kDa		0.07	0.86	[]	30	34	20	27	36	30	28	36	11	20	26	28	29	38	19	22	28	41	23	28	24	35	22	42	27	30	24	24	33	30
TRUE	Empty	Ig lambda-2 chain C region OS=Rattus norvegicus PE=4 SV=1	LAC2_RAT	11 kDa		0.36	0.00088	Control low, D2 low, D4 low, D6 low, D9 high	24	28	31	25	31	31	21	24	22	19	17	18	31	32	34	45	22	24	32	39	29	36	25	16	55	50	52	62	43	48
TRUE	Empty	Na(+)/H(+) exchange regulatory cofactor NHE-RF3 OS=Rattus norvegicus GN=Pdzk1 PE=1 SV=2	NHRF3_RAT	57 kDa		0.31	0.12	[]	12	20	7	10	13	18	42	43	15	13	38	35	41	43	24	17	31	21	43	34	21	21	32	35	29	30	39	44	44	35
TRUE	Empty	Glutamyl aminopeptidase OS=Rattus norvegicus GN=Enpep PE=1 SV=2	AMPE_RAT	108 kDa		0.15	0.21	[]	32	31	29	29	27	29	30	29	22	20	25	25	34	36	23	17	34	31	23	15	24	28	27	24	27	24	14	20	22	17
TRUE	Empty	Galectin-3-binding protein OS=Rattus norvegicus GN=Lgals3bp PE=1 SV=2	LG3BP_RAT	64 kDa		0.55	0.0079	Control low, D2 high, D4 high, D6 low, D9 low	17	11	11	12	13	13	38	38	74	78	52	58	30	47	68	67	29	37	20	30	26	34	18	24	22	26	25	30	18	22
TRUE	Empty	Urinary protein 1 OS=Rattus norvegicus PE=1 SV=1	UP1_RAT	11 kDa		0.71	0.027	Control high, D2 low, D4 low, D6 low, D9 low	119	99	64	52	41	32	15	12	38	28	13	12	16	9	24	17	33	37	14	11	5	6	17	16	37	23	45	30	60	16
TRUE	Empty	Deoxyribonuclease-1 OS=Rattus norvegicus GN=Dnase1 PE=2 SV=1	DNAS1_RAT	32 kDa		0.23	0.019	Control high, D2 low, D4 low, D6 low, D9 low	25	31	39	43	23	34	23	20	23	27	20	21	22	21	29	27	23	21	23	18	24	28	27	14	20	23	16	13	15	16
TRUE	Empty	Gelsolin OS=Rattus norvegicus GN=Gsn PE=1 SV=1	GELS_RAT	86 kDa		0.16	0.016	Control high, D2 low, D4 high, D6 high, D9 high	27	32	34	27	21	28	18	22	16	16	19	19	21	24	28	37	21	26	32	26	21	32	29	31	19	30	25	26	23	26
TRUE	Empty	Cubilin OS=Rattus norvegicus GN=Cubn PE=1 SV=2	CUBN_RAT	399 kDa		0.34	0.12	[]	26	29	47	44	30	29	33	34	17	9	16	23	24	41	24	17	18	23	17	28	26	27	7	12	17	23	10	9	8	12
TRUE	Empty	Haptoglobin OS=Rattus norvegicus GN=Hp PE=1 SV=3	HPT_RAT	39 kDa		0.16	0.65	[]	16	17	9	17	39	42	16	18	24	36	27	35	13	15	28	30	21	29	33	36	34	32	26	28	27	35	37	43	20	26
TRUE	Empty	Neprilysin OS=Rattus norvegicus GN=Mme PE=1 SV=2	NEP_RAT	86 kDa		0.3	0.074	[]	10	16	11	14	17	15	45	45	16	25	27	28	44	41	22	25	39	37	29	34	18	19	28	28	30	23	24	28	27	28
TRUE	Empty	Na(+)/H(+) exchange regulatory cofactor NHE-RF1 OS=Rattus norvegicus GN=Slc9a3r1 PE=1 SV=3	NHRF1_RAT	39 kDa		0.44	0.006	Control low, D2 high, D4 high, D6 high, D9 high	7	9	4	5	11	10	26	31	32	29	27	28	33	58	20	17	24	28	28	34	15	15	18	33	32	39	37	46	33	39
TRUE	Empty	Gamma-glutamyltranspeptidase 1 OS=Rattus norvegicus GN=Ggt1 PE=1 SV=4	GGT1_RAT	62 kDa		0.29	0.00081	Control low, D2 high, D4 high, D6 low, D9 high	17	16	12	14	16	17	31	37	30	28	28	26	36	34	25	30	28	28	24	25	13	19	19	16	26	33	25	32	33	36
TRUE	Empty	Urokinase-type plasminogen activator OS=Rattus norvegicus GN=Plau PE=1 SV=1	UROK_RAT	48 kDa		0.14	0.054	[]	25	26	23	24	35	30	17	23	27	19	21	23	23	36	41	32	24	32	23	26	27	38	26	26	24	36	29	38	26	33
TRUE	Empty	Kallikrein-1 OS=Rattus norvegicus GN=Ngfg PE=2 SV=2	KLK1_RAT	29 kDa	TRUE	0.22	0.22	[]	41	33	32	33	27	28	17	16	31	28	20	28	16	9	30	22	26	21	18	16	30	26	14	7	22	23	41	31	25	22
TRUE	Empty	Vitamin D-binding protein OS=Rattus norvegicus GN=Gc PE=1 SV=3	VTDB_RAT	54 kDa		0.57	0.0012	Control high, D2 low, D4 low, D6 low, D9 low	44	40	40	45	49	53	23	24	2	8	21	21	13	17	14	17	10	18	16	23	20	19	8	14	14	23	25	32	9	13
TRUE	Empty	Meprin A subunit beta OS=Rattus norvegicus GN=Mep1b PE=1 SV=3	MEP1B_RAT	79 kDa		0.16	0.044	Control low, D2 high, D4 high, D6 low, D9 high	23	21	17	12	21	23	30	29	23	27	21	25	31	19	29	37	25	32	23	23	24	20	20	26	21	27	34	23	33	36
TRUE	Empty	Regenerating islet-derived protein 3-gamma OS=Rattus norvegicus GN=Reg3g PE=1 SV=1	REG3G_RAT	19 kDa		0.21	0.45	[]	49	39	14	17	27	17	19	18	26	29	38	38	11	15	20	25	17	11	23	25	32	35	37	21	19	17	18	19	32	25
TRUE	Empty	Prostatic steroid-binding protein C1 OS=Rattus norvegicus GN=Psbpc1 PE=1 SV=1	PSC1_RAT	13 kDa		0.26	0.62	[]	14	18	31	23	13	12	13	12	17	28	20	19	19	32	22	17	53	54	9	13	11	15	52	35	21	30	13	20	32	33
TRUE	Empty	Complement factor D OS=Rattus norvegicus GN=Cfd PE=1 SV=2	CFAD_RAT	28 kDa		0.17	0.33	[]	28	25	20	20	23	26	15	14	33	30	22	20	15	11	19	17	29	15	22	11	14	9	22	14	23	12	23	12	20	28
TRUE	Empty	Complement C3 OS=Rattus norvegicus GN=C3 PE=1 SV=3	CO3_RAT	186 kDa		0.6	0.11	[]	9	13	35	42	54	63	16	20	7	5	13	21	12	15	4	0	8	5	29	41	19	29	16	19	12	24	18	19	1	4
TRUE	Empty	Matrix-remodeling-associated protein 8 OS=Rattus norvegicus GN=Mxra8 PE=2 SV=1	MXRA8_RAT	43 kDa		0.22	0.11	[]	28	30	30	29	19	22	10	14	19	23	25	23	16	15	23	32	22	26	11	16	16	24	12	14	13	20	15	22	15	14
TRUE	Empty	Complement C4 OS=Rattus norvegicus GN=C4 PE=1 SV=3	CO4_RAT	192 kDa		0.41	0.0086	Control low, D2 low, D4 high, D6 high, D9 low	3	6	7	8	11	18	23	19	11	9	24	26	25	43	20	20	29	23	23	41	25	26	28	47	30	17	20	16	14	17
TRUE	Empty	CD48 antigen OS=Rattus norvegicus GN=Cd48 PE=1 SV=1	CD48_RAT	28 kDa		0.16	0.66	[]	24	26	17	20	18	24	15	16	47	38	24	23	14	21	32	42	22	21	12	16	21	22	15	19	18	18	24	31	25	32
TRUE	Empty	Prosaposin OS=Rattus norvegicus GN=Psap PE=1 SV=1	SAP_RAT	61 kDa		0.14	0.84	[]	26	25	17	18	19	18	10	10	30	40	16	20	14	15	26	57	24	28	19	23	14	20	22	35	23	21	20	23	19	12
TRUE	Empty	Neutrophil gelatinase-associated lipocalin OS=Rattus norvegicus GN=Lcn2 PE=1 SV=2	NGAL_RAT	22 kDa		0.9	< 0.00010	Control low, D2 low, D4 low, D6 high, D9 high	2	1	5	3	2	6	10	8	7	8	4	6	8	13	8	17	7	8	44	41	24	28	47	52	46	24	52	38	32	33
TRUE	Empty	Carboxypeptidase Q OS=Rattus norvegicus GN=Cpq PE=1 SV=1	CBPQ_RAT	52 kDa		0.15	0.33	[]	27	23	26	29	19	15	15	14	21	24	24	14	20	17	20	17	24	18	22	13	17	20	12	7	16	18	11	19	23	26
TRUE	Empty	Cluster of Heat shock cognate 71 kDa protein OS=Rattus norvegicus GN=Hspa8 PE=1 SV=1 (HSP7C_RAT)	HSP7C_RAT [4]	71 kDa	TRUE	0.2	0.63	[]	15	13	13	10	15	8	28	25	8	8	23	23	29	30	12	5	20	15	29	31	14	16	17	19	28	21	14	19	23	20
TRUE	Empty	Cluster of Ig gamma-2A chain C region OS=Rattus norvegicus GN=Igg-2a PE=1 SV=1 (IGG2A_RAT)	IGG2A_RAT [2]	35 kDa	TRUE	0.68	< 0.00010	Control low, D2 low, D4 low, D6 low, D9 high	12	14	14	16	7	10	9	12	8	11	15	19	12	15	12	2	14	5	15	21	18	24	11	16	41	47	37	50	32	36
TRUE	Empty	Alpha-2-HS-glycoprotein OS=Rattus norvegicus GN=Ahsg PE=1 SV=2	FETUA_RAT	38 kDa		0.1	0.87	[]	19	24	20	22	20	20	13	10	31	33	18	16	8	15	14	30	13	26	12	31	12	13	9	26	15	20	15	22	12	17
TRUE	Empty	Corticosteroid-binding globulin OS=Rattus norvegicus GN=Serpina6 PE=1 SV=2	CBG_RAT	45 kDa		0.28	0.3	[]	25	22	14	14	17	17	15	16	34	29	20	24	19	9	31	27	18	18	14	7	22	28	8	7	12	8	12	12	11	12
TRUE	Empty	Prothrombin OS=Rattus norvegicus GN=F2 PE=1 SV=1	THRB_RAT	70 kDa		0.07	0.94	[]	20	22	17	17	21	25	10	12	24	23	19	20	9	13	24	30	20	15	15	21	17	21	14	21	13	18	30	23	22	19
TRUE	Empty	Serum amyloid P-component OS=Rattus norvegicus GN=Apcs PE=2 SV=2	SAMP_RAT	26 kDa		0.14	0.48	[]	25	23	24	21	19	22	15	16	26	25	18	11	15	6	25	20	19	16	17	16	21	19	15	7	15	15	23	16	16	16
TRUE	Empty	Prostatic spermine-binding protein OS=Rattus norvegicus GN=Sbp PE=1 SV=1	SPBP_RAT	31 kDa		0.27	0.33	[]	15	17	11	12	9	12	12	15	16	12	19	21	12	17	14	20	29	32	9	10	8	8	32	24	26	26	15	19	27	35
TRUE	Empty	Glutamate--cysteine ligase catalytic subunit OS=Rattus norvegicus GN=Gclc PE=1 SV=2	GSH1_RAT	73 kDa		0.39	0.67	[]	2	2	7	5	11	6	38	36	9	5	20	16	39	38	1	0	16	10	26	20	14	9	12	14	27	30	10	12	4	3
TRUE	Empty	Sulfhydryl oxidase 1 OS=Rattus norvegicus GN=Qsox1 PE=1 SV=1	QSOX1_RAT	82 kDa		0.4	0.35	[]	12	15	21	18	12	17	15	18	6	9	28	32	16	15	11	12	13	3	7	7	21	14	38	38	11	3	6	7	3	6
TRUE	Empty	Gamma-glutamyl hydrolase OS=Rattus norvegicus GN=Ggh PE=1 SV=1	GGH_RAT	36 kDa		0.05	0.92	[]	23	18	16	18	16	18	15	14	25	19	19	18	18	17	16	20	17	21	16	16	11	9	16	28	18	18	14	16	19	16
TRUE	Empty	Cathepsin B OS=Rattus norvegicus GN=Ctsb PE=1 SV=2	CATB_RAT	37 kDa		0.15	0.086	[]	18	17	20	18	18	13	12	12	13	11	19	13	17	11	23	25	17	21	15	23	18	21	17	24	19	18	15	18	19	17
TRUE	Empty	Granulins OS=Rattus norvegicus GN=Grn PE=1 SV=3	GRN_RAT	63 kDa		0.22	0.28	[]	12	15	13	14	15	17	6	11	32	25	14	18	11	17	25	30	17	34	9	20	13	16	13	19	17	24	17	27	25	29
TRUE	Empty	Beta-2-microglobulin OS=Rattus norvegicus GN=B2m PE=1 SV=1	B2MG_RAT	14 kDa		0.3	0.099	[]	16	11	6	7	6	6	11	13	23	24	13	21	12	19	23	35	16	16	24	26	12	13	18	14	19	20	25	23	23	25
TRUE	Empty	Moesin OS=Rattus norvegicus GN=Msn PE=1 SV=3	MOES_RAT	68 kDa	TRUE	0.42	0.3	[]	6	9	5	5	6	6	45	47	3	8	27	28	41	62	17	7	24	23	34	28	14	14	22	26	20	20	31	27	26	33
TRUE	Empty	Di-N-acetylchitobiase OS=Rattus norvegicus GN=Ctbs PE=1 SV=1	DIAC_RAT	42 kDa		0.08	0.85	[]	16	17	20	14	12	17	12	8	16	19	19	16	11	17	23	25	15	15	12	11	23	15	11	16	16	12	19	20	17	19
TRUE	Empty	Alpha-enolase OS=Rattus norvegicus GN=Eno1 PE=1 SV=4	ENOA_RAT	47 kDa		0.25	0.022	Control low, D2 high, D4 high, D6 high, D9 low	10	9	11	12	11	12	20	19	21	21	17	14	22	17	14	15	12	16	23	21	10	15	12	19	12	11	7	13	11	12
TRUE	Empty	Clusterin OS=Rattus norvegicus GN=Clu PE=1 SV=2	CLUS_RAT	51 kDa		0.22	0.12	[]	15	17	19	18	21	14	12	13	22	25	16	16	9	9	13	15	18	19	11	15	9	8	14	9	19	17	16	20	20	28
TRUE	Empty	EGF-containing fibulin-like extracellular matrix protein 1 OS=Rattus norvegicus GN=Efemp1 PE=1 SV=1	FBLN3_RAT	55 kDa		0.13	0.24	[]	19	15	14	17	15	14	11	15	10	16	12	19	19	6	14	32	14	23	12	18	14	16	12	21	13	14	12	15	12	13
TRUE	Empty	Neuroplastin OS=Rattus norvegicus GN=Nptn PE=1 SV=2	NPTN_RAT	44 kDa		0.19	0.37	[]	11	12	9	12	15	20	9	9	24	27	18	14	8	19	20	27	20	19	11	13	11	15	9	12	16	15	17	23	16	19
TRUE	Empty	Cystatin-related protein 2 OS=Rattus norvegicus GN=Crp2 PE=2 SV=1	22P2_RAT	21 kDa	TRUE	0.15	0.91	[]	16	18	13	16	12	13	9	8	9	16	21	20	10	6	17	20	32	32	8	8	11	6	34	26	15	12	16	18	22	25
TRUE	Empty	Retinoid-inducible serine carboxypeptidase OS=Rattus norvegicus GN=Scpep1 PE=2 SV=1	RISC_RAT	51 kDa		0.22	0.077	[]	14	14	16	14	15	17	8	6	11	16	13	14	10	17	22	25	16	21	11	13	13	20	13	21	8	12	9	12	12	13
TRUE	Empty	Cluster of Secretoglobin family 2A member 2 OS=Rattus norvegicus GN=Scgb2a2 PE=1 SV=1 (SG2A2_RAT)	SG2A2_RAT [2]	11 kDa	TRUE	0.36	0.6	[]	11	11	9	10	4	7	4	5	9	16	13	13	6	13	12	20	32	47	7	10	3	7	26	35	7	11	12	15	18	25
TRUE	Empty	Gamma-interferon-inducible lysosomal thiol reductase OS=Rattus norvegicus GN=Ifi30 PE=2 SV=1	GILT_RAT	28 kDa		0.25	0.047	Control high, D2 high, D4 low, D6 low, D9 high	19	17	13	14	17	20	10	11	21	21	11	20	14	2	8	10	13	16	14	5	12	7	11	5	16	12	15	12	14	12
TRUE	Empty	Ezrin OS=Rattus norvegicus GN=Ezr PE=1 SV=3	EZRI_RAT	69 kDa	TRUE	0.41	0.12	[]	6	8	8	8	5	6	31	34	7	15	23	17	32	62	16	15	24	28	24	26	14	15	25	35	17	23	32	23	32	35
TRUE	Empty	Class I histocompatibility antigen, Non-RT1.A alpha-1 chain OS=Rattus norvegicus GN=RT1-Aw2 PE=1 SV=1	HA11_RAT	37 kDa	TRUE	0.54	0.0018	Control low, D2 low, D4 high, D6 high, D9 high	5	6	5	7	5	5	12	10	17	24	22	23	17	26	32	45	25	39	21	31	31	39	29	47	22	38	29	43	54	51
TRUE	Empty	Lysosomal acid phosphatase OS=Rattus norvegicus GN=Acp2 PE=1 SV=1	PPAL_RAT	48 kDa		0.31	0.15	[]	12	17	13	11	14	18	6	10	11	13	15	16	13	4	23	30	16	19	9	8	10	9	9	2	7	12	11	4	10	13
TRUE	Empty	Lysosomal alpha-glucosidase OS=Rattus norvegicus GN=Gaa PE=2 SV=1	LYAG_RAT	106 kDa		0.32	0.064	[]	16	12	20	22	16	20	10	10	22	27	14	12	11	11	12	10	17	11	6	10	13	10	4	12	12	6	9	9	8	7
TRUE	Empty	Probasin OS=Rattus norvegicus GN=Pbsn PE=1 SV=1	PBAS_RAT	21 kDa		0.29	0.14	[]	14	15	16	12	16	19	27	21	11	15	11	14	7	13	8	20	12	16	2	3	6	6	9	14	11	15	10	9	17	20
TRUE	Empty	Cluster of Keratin, type I cytoskeletal 10 OS=Rattus norvegicus GN=Krt10 PE=3 SV=1 (K1C10_RAT)	K1C10_RAT [10]	57 kDa	TRUE	0.49	0.2	[]	6	4	8	7	4	5	2	3	9	11	20	23	5	6	13	5	11	16	7	10	10	10	26	21	30	39	14	15	17	14
TRUE	Empty	Ceruloplasmin OS=Rattus norvegicus GN=Cp PE=1 SV=3	CERU_RAT	121 kDa		0.39	0.32	[]	1	4	24	20	27	24	12	17	3	3	9	9	5	15	2	2	9	11	17	13	21	19	18	19	16	9	14	15	3	1
TRUE	Empty	Junctional adhesion molecule A OS=Rattus norvegicus GN=F11r PE=1 SV=1	JAM1_RAT	32 kDa		0.13	0.34	[]	15	12	11	13	15	17	9	8	17	15	14	15	9	9	14	7	14	13	10	10	14	15	8	9	15	12	13	18	14	19
TRUE	Empty	Cystatin-C OS=Rattus norvegicus GN=Cst3 PE=1 SV=2	CYTC_RAT	15 kDa		0.08	0.62	[]	14	15	13	12	13	11	12	10	17	16	11	13	10	6	14	10	16	10	12	16	10	16	10	12	16	15	14	12	10	16
TRUE	Empty	Fructose-bisphosphate aldolase B OS=Rattus norvegicus GN=Aldob PE=1 SV=2	ALDOB_RAT	40 kDa	TRUE	0.2	0.8	[]	10	5	6	8	11	8	22	21	2	1	11	10	19	26	10	10	10	8	18	21	7	12	15	7	12	9	11	12	9	13
TRUE	Empty	Chondroitin sulfate proteoglycan 4 OS=Rattus norvegicus GN=Cspg4 PE=1 SV=2	CSPG4_RAT	252 kDa		0.56	0.19	[]	10	14	20	20	33	33	7	10	7	12	7	7	6	2	14	10	9	8	3	10	23	23	4	0	3	1	12	16	2	3
TRUE	Empty	Protein-glutamine gamma-glutamyltransferase 4 OS=Rattus norvegicus GN=Tgm4 PE=1 SV=2	TGM4_RAT	76 kDa		0.31	0.93	[]	5	5	12	15	0	1	15	15	1	7	16	20	5	9	6	0	29	32	1	0	5	5	38	42	22	26	3	3	2	3
TRUE	Empty	Endothelial cell-selective adhesion molecule OS=Rattus norvegicus GN=Esam PE=1 SV=1	ESAM_RAT	42 kDa		0.14	0.1	[]	10	13	14	9	12	11	8	11	15	12	12	12	6	15	13	15	13	15	7	8	11	9	10	7	8	9	10	9	12	13
TRUE	Empty	Fetuin-B OS=Rattus norvegicus GN=Fetub PE=2 SV=2	FETUB_RAT	42 kDa		0.43	0.00019	Control high, D2 low, D4 low, D6 low, D9 low	20	20	21	22	17	19	7	12	11	13	15	18	7	15	8	15	12	15	7	7	7	6	5	12	5	6	9	9	8	12
TRUE	Empty	Aminoacylase-1A OS=Rattus norvegicus GN=Acy1a PE=1 SV=1	ACY1A_RAT	46 kDa		0.34	0.3	[]	2	0	8	5	7	5	22	22	6	7	13	11	19	19	6	7	15	16	18	18	12	8	10	9	18	15	9	8	9	10
TRUE	Empty	Nucleobindin-1 OS=Rattus norvegicus GN=Nucb1 PE=1 SV=1	NUCB1_RAT	54 kDa		0.4	0.28	[]	19	15	16	20	14	14	8	5	25	24	12	12	8	6	24	27	8	13	8	10	7	5	3	5	2	3	11	11	10	7
TRUE	Empty	6-phosphogluconolactonase OS=Rattus norvegicus GN=Pgls PE=1 SV=1	6PGL_RAT	27 kDa		0.41	0.0017	Control low, D2 low, D4 low, D6 high, D9 low	12	7	16	15	18	14	11	11	8	11	8	10	9	9	13	12	11	11	20	13	21	27	28	24	8	11	9	12	8	6
TRUE	Empty	WAP four-disulfide core domain protein 2 OS=Rattus norvegicus GN=Wfdc2 PE=2 SV=1	WFDC2_RAT	17 kDa		0.16	0.55	[]	8	12	6	11	12	17	8	12	24	20	12	16	11	9	12	17	11	24	9	15	5	8	11	21	14	18	14	15	14	19
TRUE	Empty	Cathepsin L1 OS=Rattus norvegicus GN=Ctsl PE=1 SV=2	CATL1_RAT	38 kDa		0.27	0.3	[]	8	6	12	8	12	7	6	9	17	19	16	14	6	4	16	10	15	18	7	3	9	10	7	5	6	12	9	5	11	7
TRUE	Empty	Serine protease inhibitor A3N OS=Rattus norvegicus GN=Serpina3n PE=1 SV=3	SPA3N_RAT	47 kDa	TRUE	0.26	0.1	[]	10	10	20	16	19	18	10	10	13	13	11	11	8	0	11	12	10	10	18	11	11	10	14	12	9	14	9	8	6	7
TRUE	Empty	Alpha/beta hydrolase domain-containing protein 14B OS=Rattus norvegicus GN=Abhd14b PE=2 SV=1	ABHEB_RAT	23 kDa		0.6	< 0.00010	Control low, D2 low, D4 low, D6 high, D9 low	5	3	8	7	6	6	10	10	13	12	12	12	8	6	11	15	11	11	21	25	26	26	29	16	12	12	5	9	4	3
TRUE	Empty	Dipeptidyl peptidase 2 OS=Rattus norvegicus GN=Dpp7 PE=1 SV=1	DPP2_RAT	55 kDa		0.29	0.085	[]	12	11	13	13	19	16	8	6	7	9	9	12	8	6	10	15	13	18	7	2	11	10	12	9	7	9	7	5	8	6
TRUE	Empty	Pancreatic alpha-amylase OS=Rattus norvegicus GN=Amy2 PE=2 SV=2	AMYP_RAT	57 kDa		0.47	0.023	Control high, D2 low, D4 low, D6 high, D9 low	9	7	15	15	15	19	7	6	3	9	5	5	8	13	2	5	6	10	13	13	25	20	16	14	12	9	10	7	4	1
TRUE	Empty	Cathepsin D OS=Rattus norvegicus GN=Ctsd PE=1 SV=1	CATD_RAT	45 kDa		0.2	0.42	[]	10	7	16	18	10	15	10	14	10	8	9	11	9	4	10	20	10	8	8	7	16	13	12	16	10	9	8	9	6	0
TRUE	Empty	Apolipoprotein E OS=Rattus norvegicus GN=Apoe PE=1 SV=2	APOE_RAT	36 kDa		0.39	0.0014	Control high, D2 low, D4 high, D6 low, D9 low	18	18	17	18	18	23	7	8	10	8	11	12	9	24	12	22	12	8	7	11	5	3	4	12	6	11	11	13	11	9
TRUE	Empty	Prolactin-inducible protein homolog OS=Rattus norvegicus GN=Pip PE=2 SV=1	PIP_RAT	16 kDa		0.18	0.56	[]	12	8	9	8	11	10	7	8	16	17	10	3	8	9	12	20	11	6	7	5	10	8	8	2	9	8	9	11	12	10
TRUE	Empty	Osteopontin OS=Rattus norvegicus GN=Spp1 PE=1 SV=2	OSTP_RAT	35 kDa		0.41	0.29	[]	7	12	11	5	9	10	4	5	22	27	16	23	4	2	16	12	16	23	4	2	5	3	8	7	7	14	14	11	6	7
TRUE	Empty	Cluster of Carboxylesterase 1C OS=Rattus norvegicus GN=Ces1c PE=1 SV=3 (EST1C_RAT)	EST1C_RAT [4]	60 kDa	TRUE	0.52	0.0056	Control high, D2 low, D4 low, D6 low, D9 low	14	14	16	12	19	14	13	8	5	4	9	7	9	0	4	2	9	11	7	2	10	9	11	5	5	3	5	5	3	3
TRUE	Empty	Beta-glucuronidase OS=Rattus norvegicus GN=Gusb PE=2 SV=1	BGLR_RAT	75 kDa		0.66	0.65	[]	5	8	3	3	4	5	6	6	37	34	2	2	3	4	23	15	2	0	6	7	27	24	0	0	3	3	1	0	0	1
TRUE	Empty	Thioredoxin OS=Rattus norvegicus GN=Txn PE=1 SV=2	THIO_RAT	12 kDa		0.77	0.00024	Control low, D2 low, D4 low, D6 high, D9 low	5	4	3	2	4	5	7	5	8	9	9	14	6	9	6	10	10	8	23	23	15	23	34	31	4	8	8	7	11	12
TRUE	Empty	CD166 antigen OS=Rattus norvegicus GN=Alcam PE=1 SV=1	CD166_RAT	65 kDa		0.18	0.61	[]	15	13	9	10	12	6	5	2	7	13	7	7	4	4	8	22	12	13	7	5	13	10	8	9	7	9	10	15	10	14
TRUE	Empty	Nidogen-1 (Fragment) OS=Rattus norvegicus GN=Nid1 PE=1 SV=2	NID1_RAT	36 kDa		0.28	0.15	[]	11	12	14	10	7	14	8	10	3	3	6	6	6	4	14	5	8	8	11	5	11	12	7	0	6	3	6	8	6	6
TRUE	Empty	Cluster of 14-3-3 protein zeta/delta OS=Rattus norvegicus GN=Ywhaz PE=1 SV=1 (1433Z_RAT)	1433Z_RAT [5]	28 kDa	TRUE	0.29	0.37	[]	5	5	5	5	6	9	14	16	6	8	9	13	16	34	10	7	10	8	15	18	10	8	11	14	12	8	10	11	12	12
TRUE	Empty	Intercellular adhesion molecule 1 OS=Rattus norvegicus GN=Icam1 PE=2 SV=1	ICAM1_RAT	60 kDa		0.23	0.55	[]	7	6	5	4	5	6	3	5	14	17	11	10	5	6	11	22	8	3	10	8	14	13	9	9	6	9	10	16	11	10
TRUE	Empty	Plasma protease C1 inhibitor OS=Rattus norvegicus GN=Serping1 PE=2 SV=1	IC1_RAT	56 kDa		0.17	0.7	[]	5	6	4	5	9	8	5	5	11	7	12	15	7	4	12	10	7	10	9	8	13	10	8	0	8	8	15	11	9	7
TRUE	Empty	Cadherin-2 OS=Rattus norvegicus GN=Cdh2 PE=1 SV=1	CADH2_RAT	100 kDa		0.21	0.56	[]	6	8	8	10	17	8	5	3	13	8	8	10	6	4	18	15	10	13	5	3	11	8	8	2	9	6	10	11	12	10
TRUE	Empty	RT1 class I histocompatibility antigen, AA alpha chain OS=Rattus norvegicus PE=1 SV=2	HA12_RAT	42 kDa	TRUE	0.48	0.0053	Control low, D2 low, D4 high, D6 high, D9 high	5	6	8	8	3	5	9	9	16	19	20	17	16	11	26	32	28	28	21	25	23	24	29	35	24	23	29	27	40	36
TRUE	Empty	Peptidyl-prolyl cis-trans isomerase A OS=Rattus norvegicus GN=Ppia PE=1 SV=2	PPIA_RAT	18 kDa		0.37	0.079	[]	2	3	4	3	2	3	7	12	10	7	10	14	13	6	6	2	10	8	13	10	3	5	8	2	7	5	7	9	8	16
TRUE	Empty	Phosphatidylethanolamine-binding protein 1 OS=Rattus norvegicus GN=Pebp1 PE=1 SV=3	PEBP1_RAT	21 kDa		0.17	0.19	[]	7	7	5	6	9	9	8	5	8	9	9	6	8	9	7	10	8	8	12	8	9	12	8	7	8	6	10	13	13	13
TRUE	Empty	Biotinidase OS=Rattus norvegicus GN=Btd PE=2 SV=1	BTD_RAT	58 kDa		0.35	0.0049	Control high, D2 low, D4 low, D6 low, D9 low	12	13	14	13	13	12	9	7	6	7	9	9	6	6	6	5	12	8	7	10	10	13	5	7	5	6	5	3	4	6
TRUE	Empty	Triosephosphate isomerase OS=Rattus norvegicus GN=Tpi1 PE=1 SV=2	TPIS_RAT	27 kDa		0.1	0.92	[]	10	6	5	9	6	9	12	13	6	4	7	11	9	15	11	10	8	3	12	13	8	9	5	2	7	3	9	8	10	7
TRUE	Empty	Cluster of Glyceraldehyde-3-phosphate dehydrogenase OS=Rattus norvegicus GN=Gapdh PE=1 SV=3 (G3P_RAT)	G3P_RAT [2]	36 kDa	TRUE	0.13	0.57	[]	5	5	9	7	4	7	9	8	5	7	9	10	14	4	10	7	7	5	7	10	9	10	8	9	10	12	5	4	10	10
TRUE	Empty	Ig kappa chain C region, A allele OS=Rattus norvegicus PE=1 SV=1	KACA_RAT	12 kDa	TRUE	0.53	< 0.00010	Control low, D2 low, D4 low, D6 low, D9 high	108	117	98	103	84	64	75	67	47	53	49	44	97	73	109	99	87	81	109	92	111	104	66	47	186	180	198	206	224	228
TRUE	Empty	Monocyte differentiation antigen CD14 OS=Rattus norvegicus GN=Cd14 PE=2 SV=2	CD14_RAT	40 kDa		0.07	0.95	[]	9	10	6	8	10	8	3	5	8	11	13	10	8	0	12	12	9	6	9	5	13	9	13	5	12	8	9	9	13	7
TRUE	Empty	Odorant-binding protein OS=Rattus norvegicus GN=Obp1f PE=1 SV=1	OBP_RAT	20 kDa		0.2	0.43	[]	8	7	6	9	6	8	5	5	15	17	9	15	5	9	10	10	8	10	8	8	11	14	8	19	5	5	7	12	9	9
TRUE	Empty	Attractin OS=Rattus norvegicus GN=Atrn PE=2 SV=1	ATRN_RAT	159 kDa		0.37	0.0046	Control high, D2 low, D4 low, D6 low, D9 low	7	14	16	12	13	13	3	5	8	8	9	5	5	11	10	5	9	6	7	5	7	6	1	2	5	14	10	5	5	7
TRUE	Empty	Calbindin OS=Rattus norvegicus GN=Calb1 PE=1 SV=2	CALB1_RAT	30 kDa		0.33	0.064	[]	10	12	11	10	14	11	7	9	5	9	18	10	8	9	10	2	11	11	5	7	7	8	8	9	2	3	10	5	0	4
TRUE	Empty	Glutamate--cysteine ligase regulatory subunit OS=Rattus norvegicus GN=Gclm PE=1 SV=1	GSH0_RAT	31 kDa		0.33	0.56	[]	3	5	2	3	2	4	16	14	2	1	8	11	15	19	5	2	10	5	13	15	7	6	6	5	15	14	5	12	5	7
TRUE	Empty	Basal cell adhesion molecule OS=Rattus norvegicus GN=Bcam PE=2 SV=1	BCAM_RAT	68 kDa		0.17	0.53	[]	11	15	6	8	6	5	7	5	7	4	8	12	8	4	10	10	5	6	7	7	9	10	8	14	6	11	7	13	13	13
TRUE	Empty	Aggrecan core protein OS=Rattus norvegicus GN=Acan PE=1 SV=2	PGCA_RAT	221 kDa	TRUE	0.48	0.021	Control high, D2 high, D4 high, D6 low, D9 low	11	18	13	15	13	8	5	3	15	12	9	9	4	6	12	10	12	13	4	3	2	3	4	2	3	3	5	7	8	7
TRUE	Empty	Prostaglandin-H2 D-isomerase OS=Rattus norvegicus GN=Ptgds PE=1 SV=2	PTGDS_RAT	21 kDa		0.2	0.048	Control low, D2 low, D4 high, D6 high, D9 low	7	8	5	5	4	5	6	5	6	8	6	7	4	13	6	10	7	6	7	10	7	7	6	14	4	6	5	5	6	7
TRUE	Empty	Multiple inositol polyphosphate phosphatase 1 OS=Rattus norvegicus GN=Minpp1 PE=1 SV=3	MINP1_RAT	55 kDa		0.47	0.053	[]	11	10	15	10	14	9	6	6	2	3	10	8	4	2	1	7	12	10	7	3	7	5	8	14	5	3	3	0	5	0
TRUE	Empty	Prostatic steroid-binding protein C2 OS=Rattus norvegicus GN=Psbpc2 PE=1 SV=1	PSC2_RAT	13 kDa		0.29	0.44	[]	8	6	5	5	2	4	3	4	8	13	10	10	5	9	14	15	17	8	5	7	5	6	20	12	9	6	6	4	11	12
TRUE	Empty	Alcohol dehydrogenase [NADP(+)] OS=Rattus norvegicus GN=Akr1a1 PE=1 SV=2	AK1A1_RAT	37 kDa		0.44	0.44	[]	2	2	11	9	6	6	13	13	1	1	2	5	18	11	4	0	4	5	15	16	12	13	7	5	5	1	4	1	3	4
TRUE	Empty	Pancreatic secretory granule membrane major glycoprotein GP2 OS=Rattus norvegicus GN=Gp2 PE=1 SV=1	GP2_RAT	59 kDa		0.49	0.046	Control low, D2 high, D4 low, D6 high, D9 high	0	1	4	7	1	0	7	6	16	16	14	9	6	4	8	7	5	10	7	7	8	7	8	9	6	11	10	8	17	19
TRUE	Empty	Sialate O-acetylesterase OS=Rattus norvegicus GN=Siae PE=1 SV=2	SIAE_RAT	60 kDa		0.15	0.24	[]	6	8	8	7	5	3	5	6	13	8	10	9	8	6	8	7	7	6	7	10	7	7	6	9	7	12	7	11	10	9
TRUE	Empty	Vomeromodulin (Fragment) OS=Rattus norvegicus PE=2 SV=1	VOME_RAT	11 kDa		0.31	0.47	[]	11	10	9	12	4	10	8	5	6	4	10	14	4	2	7	10	7	5	5	3	14	16	4	2	4	3	5	5	1	4
TRUE	Empty	Seminal vesicle secretory protein 2 OS=Rattus norvegicus GN=Svs2 PE=1 SV=1	SVS2_RAT	46 kDa		0.63	0.64	[]	41	42	1	3	3	4	4	5	14	17	14	16	1	6	6	5	8	11	0	0	0	0	8	14	9	9	3	1	1	1
TRUE	Empty	Interleukin-1 receptor accessory protein OS=Rattus norvegicus GN=Il1rap PE=2 SV=1	IL1AP_RAT	66 kDa		0.23	0.44	[]	3	8	4	5	3	4	5	4	13	12	11	8	4	4	10	10	9	8	5	7	11	8	5	5	3	8	8	11	5	10
TRUE	Empty	Protein deglycase DJ-1 OS=Rattus norvegicus GN=Park7 PE=1 SV=1	PARK7_RAT	20 kDa		0.47	0.011	Control low, D2 low, D4 low, D6 high, D9 high	9	2	2	5	6	4	6	5	2	3	3	4	7	11	4	2	2	8	9	13	8	9	14	16	10	9	9	8	5	9
TRUE	Empty	Leukemia inhibitory factor receptor OS=Rattus norvegicus GN=Lifr PE=2 SV=1	LIFR_RAT	122 kDa		0.21	0.58	[]	12	6	5	7	6	7	6	4	16	9	13	8	4	2	11	10	9	6	4	3	7	9	5	2	4	5	9	7	9	7
TRUE	Empty	Cluster of Keratin, type II cytoskeletal 1 OS=Rattus norvegicus GN=Krt1 PE=2 SV=1 (K2C1_RAT)	K2C1_RAT [3]	65 kDa	TRUE	0.31	0.65	[]	3	2	9	7	6	4	3	3	10	7	20	23	4	4	10	12	13	13	7	10	5	9	25	28	9	17	9	11	8	13
TRUE	Empty	Beta-2-glycoprotein 1 OS=Rattus norvegicus GN=Apoh PE=2 SV=2	APOH_RAT	33 kDa		0.43	0.035	Control high, D2 low, D4 low, D6 low, D9 low	14	15	9	11	15	11	4	3	14	8	7	6	3	4	6	2	8	8	4	5	8	7	7	2	4	5	10	7	4	1
TRUE	Empty	Complement component C9 OS=Rattus norvegicus GN=C9 PE=2 SV=1	CO9_RAT	62 kDa		0.45	0.082	[]	5	6	8	6	17	13	7	7	1	1	9	6	4	4	6	2	2	0	12	15	8	12	8	16	12	6	10	11	4	3
TRUE	Empty	Extracellular superoxide dismutase [Cu-Zn] OS=Rattus norvegicus GN=Sod3 PE=1 SV=2	SODE_RAT	27 kDa		0.13	0.81	[]	7	9	7	7	4	6	5	4	10	8	8	11	3	4	11	12	7	10	9	11	10	12	8	2	11	11	10	8	9	7
TRUE	Empty	1,2-dihydroxy-3-keto-5-methylthiopentene dioxygenase OS=Rattus norvegicus GN=Adi1 PE=2 SV=1	MTND_RAT	21 kDa		0.7	0.00012	Control low, D2 low, D4 low, D6 high, D9 low	1	5	3	4	4	3	3	4	3	3	8	6	4	2	5	5	8	3	12	16	10	12	14	19	4	5	6	3	5	4
TRUE	Empty	Xaa-Pro aminopeptidase 2 OS=Rattus norvegicus GN=Xpnpep2 PE=1 SV=1	XPP2_RAT	?		0.39	0.14	[]	6	5	5	5	11	6	12	12	7	4	6	5	10	9	4	7	6	5	4	8	5	5	4	2	9	1	2	0	1	0
TRUE	Empty	Seminal vesicle secretory protein 4 OS=Rattus norvegicus GN=Svs4 PE=1 SV=1	SVS4_RAT	12 kDa		0.95	0.39	[]	33	38	1	1	0	0	1	1	38	28	25	22	2	4	4	2	0	0	0	0	2	2	15	12	4	1	2	1	0	0
TRUE	Empty	Galectin-5 OS=Rattus norvegicus GN=Lgals5 PE=1 SV=2	LEG5_RAT	16 kDa	TRUE	0.33	0.041	Control low, D2 low, D4 low, D6 high, D9 low	10	10	9	7	10	7	8	8	6	8	9	15	10	11	13	20	10	11	12	16	13	17	17	28	5	6	8	8	12	13
TRUE	Empty	Protein RoBo-1 OS=Rattus norvegicus PE=1 SV=1	ROB1_RAT	26 kDa		0.3	0.073	[]	6	5	4	5	3	6	4	4	11	7	8	9	7	11	8	12	7	13	6	5	5	9	12	16	8	15	11	11	12	10
TRUE	Empty	Cluster of Arylsulfatase B OS=Rattus norvegicus GN=Arsb PE=2 SV=2 (ARSB_RAT)	ARSB_RAT [2]	59 kDa	TRUE	0.23	0.68	[]	7	4	9	5	3	2	5	3	1	1	5	5	4	2	7	5	6	6	4	8	1	1	5	2	1	1	2	4	5	4
TRUE	Empty	Angiotensinogen OS=Rattus norvegicus GN=Agt PE=1 SV=1	ANGT_RAT	52 kDa		0.26	0.32	[]	9	8	9	8	11	9	7	8	3	4	4	2	10	6	4	2	7	3	10	3	8	5	6	12	9	11	5	7	2	1
TRUE	Empty	Beta-microseminoprotein OS=Rattus norvegicus GN=Msmb PE=1 SV=1	MSMB_RAT	13 kDa		0.55	0.098	[]	7	8	11	9	9	8	12	14	17	9	6	10	1	2	8	20	3	2	1	0	3	5	3	2	2	0	3	5	8	7
TRUE	Empty	Annexin A1 OS=Rattus norvegicus GN=Anxa1 PE=1 SV=2	ANXA1_RAT	39 kDa		0.12	0.97	[]	5	5	5	7	4	3	4	6	5	8	9	6	3	0	12	7	8	5	5	2	10	6	5	9	11	11	4	1	1	3
TRUE	Empty	Elongation factor 1-alpha 1 OS=Rattus norvegicus GN=Eef1a1 PE=2 SV=1	EF1A1_RAT	50 kDa		0.41	0.12	[]	1	1	3	1	1	6	7	10	5	3	6	5	11	9	2	0	7	8	11	8	7	6	9	12	7	6	5	5	4	3
TRUE	Empty	Malate dehydrogenase, cytoplasmic OS=Rattus norvegicus GN=Mdh1 PE=1 SV=3	MDHC_RAT	36 kDa		0.27	0.54	[]	3	0	7	7	6	6	11	9	2	7	3	6	11	9	1	0	5	6	6	8	9	8	6	9	6	5	4	4	0	4
TRUE	Empty	Dipeptidyl peptidase 1 OS=Rattus norvegicus GN=Ctsc PE=1 SV=3	CATC_RAT	52 kDa		0.69	0.0018	Control high, D2 low, D4 low, D6 low, D9 low	11	14	14	16	10	7	4	5	5	3	4	3	4	6	5	0	4	3	4	2	8	5	4	0	6	3	4	4	4	0
TRUE	Empty	78 kDa glucose-regulated protein OS=Rattus norvegicus GN=Hspa5 PE=1 SV=1	GRP78_RAT	72 kDa	TRUE	0.21	0.82	[]	8	12	4	5	4	4	3	3	1	5	6	10	5	6	5	2	11	11	8	5	10	10	12	5	5	3	2	5	12	17
TRUE	Empty	Macrophage colony-stimulating factor 1 OS=Rattus norvegicus GN=Csf1 PE=2 SV=1	CSF1_RAT	62 kDa		0.35	0.32	[]	5	5	2	3	3	4	2	3	7	8	2	2	1	2	5	5	2	0	1	2	2	2	2	0	4	5	3	5	4	3
TRUE	Empty	Interleukin-1 receptor type 2 OS=Rattus norvegicus GN=Il1r2 PE=2 SV=1	IL1R2_RAT	46 kDa		0.2	0.77	[]	6	8	5	5	2	5	2	1	9	12	5	5	3	4	7	12	7	2	4	3	3	3	6	2	6	5	6	8	5	7
TRUE	Empty	CD59 glycoprotein OS=Rattus norvegicus GN=Cd59 PE=1 SV=2	CD59_RAT	14 kDa		0.18	0.3	[]	5	6	2	4	4	8	4	7	8	8	6	9	6	6	8	7	6	11	6	7	6	7	9	14	5	6	8	7	5	9
TRUE	Empty	Pro-cathepsin H OS=Rattus norvegicus GN=Ctsh PE=1 SV=1	CATH_RAT	37 kDa		0.17	0.56	[]	8	5	10	7	5	4	4	7	7	7	9	8	4	4	7	2	7	5	7	5	5	3	5	2	6	5	3	4	8	12
TRUE	Empty	Ribonuclease 4 OS=Rattus norvegicus GN=Rnase4 PE=1 SV=1	RNAS4_RAT	17 kDa		0.4	0.019	Control low, D2 high, D4 low, D6 low, D9 high	5	9	4	3	5	3	5	6	10	11	8	8	4	6	7	0	3	3	11	8	5	5	3	7	10	17	8	9	9	13
TRUE	Empty	Biglycan OS=Rattus norvegicus GN=Bgn PE=2 SV=1	PGS1_RAT	42 kDa		0.34	0.49	[]	6	4	8	8	7	7	2	3	11	11	9	6	4	0	11	12	11	3	3	2	11	5	5	2	0	0	6	1	5	4
TRUE	Empty	Phospholysine phosphohistidine inorganic pyrophosphate phosphatase OS=Rattus norvegicus GN=Lhpp PE=2 SV=1	LHPP_RAT	29 kDa		0.7	< 0.00010	Control low, D2 low, D4 low, D6 high, D9 low	5	3	5	6	3	2	4	3	2	1	5	3	4	6	4	7	6	5	12	13	14	14	12	14	3	3	5	7	3	6
TRUE	Empty	Interleukin-4 receptor subunit alpha OS=Rattus norvegicus GN=Il4r PE=2 SV=2	IL4RA_RAT	87 kDa		0.17	0.33	[]	9	8	5	7	7	7	4	4	6	5	5	5	3	4	7	12	5	5	5	7	6	8	5	7	6	8	9	8	9	7
TRUE	Empty	Vascular cell adhesion protein 1 OS=Rattus norvegicus GN=Vcam1 PE=2 SV=1	VCAM1_RAT	81 kDa		0.43	0.011	Control low, D2 low, D4 high, D6 high, D9 high	3	4	2	3	1	2	2	4	6	7	6	7	4	4	8	10	7	8	9	7	11	14	8	12	7	6	8	8	14	7
TRUE	Empty	Nidogen-2 OS=Rattus norvegicus GN=Nid2 PE=2 SV=1	NID2_RAT	153 kDa		0.36	0.038	Control high, D2 low, D4 high, D6 high, D9 low	3	7	10	8	7	10	4	4	1	3	4	4	4	13	11	7	7	3	5	5	9	9	6	7	4	3	4	7	3	3
TRUE	Empty	Regucalcin OS=Rattus norvegicus GN=Rgn PE=1 SV=3	RGN_RAT	33 kDa		0.55	0.68	[]	0	0	1	1	1	0	17	16	0	0	4	6	16	6	0	0	4	2	9	15	2	1	4	2	10	9	5	4	1	0
TRUE	Empty	Follistatin-related protein 1 OS=Rattus norvegicus GN=Fstl1 PE=1 SV=1	FSTL1_RAT	35 kDa		0.6	0.031	Control high, D2 high, D4 high, D6 low, D9 low	9	7	8	8	9	8	2	3	10	15	7	7	3	6	11	5	9	10	1	0	3	5	1	0	2	0	3	3	3	1
TRUE	Empty	Lithostathine OS=Rattus norvegicus GN=Reg1 PE=1 SV=1	LITH_RAT	19 kDa		0.29	0.65	[]	7	6	4	3	3	4	7	8	1	1	5	6	8	11	0	7	2	3	12	13	5	2	6	12	7	20	5	8	1	4
TRUE	Empty	CD44 antigen OS=Rattus norvegicus GN=Cd44 PE=1 SV=2	CD44_RAT	56 kDa		0.22	0.44	[]	7	5	4	7	9	6	3	4	11	11	7	7	3	6	6	7	7	8	3	5	6	8	2	0	8	9	4	9	8	7
TRUE	Empty	Cluster of Fructose-1,6-bisphosphatase 1 OS=Rattus norvegicus GN=Fbp1 PE=1 SV=2 (F16P1_RAT)	F16P1_RAT [2]	40 kDa	TRUE	0.43	0.74	[]	1	0	2	5	5	4	15	12	1	0	4	5	16	9	0	0	3	6	12	8	4	7	2	2	6	6	0	0	0	0
TRUE	Empty	Glutathione peroxidase 3 OS=Rattus norvegicus GN=Gpx3 PE=2 SV=2	GPX3_RAT	25 kDa		0.35	0.17	[]	5	8	5	7	5	6	3	3	8	11	8	11	4	0	7	2	8	6	4	2	5	2	3	0	2	3	6	5	4	6
TRUE	Empty	Carbonic anhydrase 2 OS=Rattus norvegicus GN=Ca2 PE=1 SV=2	CAH2_RAT	29 kDa		0.13	0.34	[]	2	4	5	6	3	6	7	5	6	4	5	5	5	6	2	7	3	6	7	10	6	5	6	5	5	3	5	7	4	6
TRUE	Empty	Cadherin-related family member 5 OS=Rattus norvegicus GN=Cdhr5 PE=1 SV=1	CDHR5_RAT	91 kDa		0.33	0.4	[]	12	8	7	6	11	10	0	1	9	11	5	5	2	4	10	5	4	8	1	2	8	6	4	5	2	1	5	9	5	7
TRUE	Empty	Peroxiredoxin-1 OS=Rattus norvegicus GN=Prdx1 PE=1 SV=1	PRDX1_RAT	22 kDa		0.38	0.62	[]	2	1	2	3	2	1	10	10	1	0	4	3	9	13	5	2	3	5	7	10	5	1	1	2	6	6	2	3	2	6
TRUE	Empty	Quinone oxidoreductase OS=Rattus norvegicus GN=Cryz PE=2 SV=1	QOR_RAT	35 kDa		0.29	0.88	[]	3	3	1	3	3	3	12	10	1	3	5	7	11	15	1	0	2	0	9	8	4	3	2	2	6	11	4	3	1	1
TRUE	Empty	Alkaline phosphatase, tissue-nonspecific isozyme OS=Rattus norvegicus GN=Alpl PE=1 SV=2	PPBT_RAT	58 kDa		0.33	0.14	[]	5	3	3	2	4	4	10	7	2	9	5	6	13	2	6	7	2	3	6	3	2	1	3	2	8	5	4	1	4	7
TRUE	Empty	Amyloid beta A4 protein OS=Rattus norvegicus GN=App PE=1 SV=2	A4_RAT	87 kDa	TRUE	0.21	0.17	[]	7	4	5	7	3	4	4	5	6	3	4	5	4	4	6	7	8	8	4	3	5	6	4	2	4	6	4	4	4	4
TRUE	Empty	Transthyretin OS=Rattus norvegicus GN=Ttr PE=1 SV=1	TTHY_RAT	16 kDa		0.52	0.011	Control high, D2 low, D4 low, D6 low, D9 low	10	9	5	8	9	8	2	3	9	7	4	3	1	2	5	0	3	3	1	3	4	3	2	2	3	3	6	5	4	7
TRUE	Empty	Apolipoprotein A-I OS=Rattus norvegicus GN=Apoa1 PE=1 SV=2	APOA1_RAT	30 kDa		0.69	0.22	[]	2	2	6	6	10	6	1	1	3	3	3	5	0	9	6	2	7	5	1	2	2	1	1	0	3	0	22	16	10	7
TRUE	Empty	L-lactate dehydrogenase B chain OS=Rattus norvegicus GN=Ldhb PE=1 SV=2	LDHB_RAT	37 kDa	TRUE	0.45	0.28	[]	2	3	7	9	6	7	8	8	3	3	5	5	8	15	1	0	4	2	7	5	6	13	8	7	3	5	1	0	0	0
TRUE	Empty	Cytosolic non-specific dipeptidase OS=Rattus norvegicus GN=Cndp2 PE=1 SV=1	CNDP2_RAT	53 kDa		0.56	0.86	[]	1	0	0	0	1	1	16	21	0	0	1	2	14	19	1	0	0	0	9	23	2	2	0	0	8	11	1	0	1	0
TRUE	Empty	Apolipoprotein M OS=Rattus norvegicus GN=Apom PE=1 SV=2	APOM_RAT	22 kDa		0.29	0.71	[]	5	4	6	4	3	3	4	2	2	1	2	1	3	4	4	0	3	5	6	11	1	0	2	7	7	9	3	0	2	6
TRUE	Empty	Aquaporin-1 OS=Rattus norvegicus GN=Aqp1 PE=1 SV=4	AQP1_RAT	29 kDa		0.18	0.46	[]	2	4	3	2	3	6	5	8	1	4	5	6	8	6	5	5	3	5	5	5	4	5	5	9	4	8	3	7	2	6
TRUE	Empty	Protein FAM151A OS=Rattus norvegicus GN=Fam151a PE=2 SV=1	F151A_RAT	67 kDa		0.21	0.7	[]	5	8	8	7	7	6	2	5	5	4	8	7	3	0	11	7	6	3	3	0	8	7	4	2	4	1	5	5	5	4
TRUE	Empty	Chloride intracellular channel protein 4 OS=Rattus norvegicus GN=Clic4 PE=1 SV=3	CLIC4_RAT	29 kDa		0.65	0.12	[]	0	0	0	0	1	1	12	10	3	1	5	3	11	6	2	5	2	2	5	8	4	5	4	7	2	3	2	1	1	3
TRUE	Empty	Kynurenine/alpha-aminoadipate aminotransferase, mitochondrial OS=Rattus norvegicus GN=Aadat PE=1 SV=1	AADAT_RAT	48 kDa	TRUE	0.63	0.41	[]	0	0	2	0	0	2	16	11	1	1	4	5	11	17	0	0	7	6	5	2	5	3	5	7	5	5	3	1	0	1
TRUE	Empty	Nuclear transport factor 2 OS=Rattus norvegicus GN=Nutf2 PE=1 SV=1	NTF2_RAT	14 kDa		0.34	0.12	[]	6	3	5	4	4	4	3	3	2	3	2	2	3	0	2	5	7	6	9	8	8	1	11	2	5	3	5	3	3	3
TRUE	Empty	Glutathione synthetase OS=Rattus norvegicus GN=Gss PE=1 SV=1	GSHB_RAT	52 kDa		0.46	0.74	[]	1	1	2	1	3	1	13	12	2	3	2	3	16	13	1	0	5	3	12	8	2	1	1	5	7	9	0	1	1	1
TRUE	Empty	Protein disulfide-isomerase OS=Rattus norvegicus GN=P4hb PE=1 SV=2	PDIA1_RAT	57 kDa		0.24	0.1	[]	7	7	5	5	5	5	3	3	2	1	4	3	6	4	6	0	8	5	4	3	5	5	4	2	4	3	3	5	5	3
TRUE	Empty	Phosphoglycerate kinase 1 OS=Rattus norvegicus GN=Pgk1 PE=1 SV=2	PGK1_RAT	45 kDa		0.55	0.13	[]	2	2	4	2	0	1	10	6	3	3	8	5	8	0	1	0	3	0	11	5	3	2	5	0	3	1	2	3	2	1
TRUE	Empty	N-acyl-aromatic-L-amino acid amidohydrolase (carboxylate-forming) OS=Rattus norvegicus GN=Acy3 PE=1 SV=1	ACY3_RAT	35 kDa		0.51	0.24	[]	0	2	2	1	3	1	8	12	3	1	4	4	11	6	4	2	7	8	8	3	1	1	2	0	2	3	7	3	8	9
TRUE	Empty	Copper transport protein ATOX1 OS=Rattus norvegicus GN=Atox1 PE=1 SV=1	ATOX1_RAT	7 kDa		0.24	0.72	[]	5	3	4	2	5	5	2	2	21	5	4	5	3	4	6	7	9	5	6	5	2	3	6	5	6	5	5	3	3	3
TRUE	Empty	Podocalyxin OS=Rattus norvegicus GN=Podxl PE=1 SV=2	PODXL_RAT	52 kDa		0.34	0.27	[]	1	3	5	4	1	2	2	4	6	5	5	4	3	0	4	2	5	5	2	0	3	3	3	0	1	1	2	1	2	4
TRUE	Empty	Solute carrier family 23 member 1 OS=Rattus norvegicus GN=Slc23a1 PE=2 SV=1	S23A1_RAT	65 kDa		0.41	0.78	[]	0	0	2	1	5	3	11	13	1	3	4	1	9	17	0	0	6	3	4	5	5	2	6	0	8	8	3	1	2	0
TRUE	Empty	CD320 antigen OS=Rattus norvegicus GN=Cd320 PE=2 SV=1	CD320_RAT	28 kDa		0.31	0.4	[]	3	7	4	5	4	3	3	3	11	13	5	4	3	4	6	5	9	3	4	0	4	2	4	2	5	3	8	3	5	7
TRUE	Empty	Ester hydrolase C11orf54 homolog OS=Rattus norvegicus PE=1 SV=1	CK054_RAT	35 kDa		0.23	0.72	[]	2	2	2	3	3	5	6	5	1	0	3	4	6	4	0	2	4	3	6	3	6	3	4	2	4	3	2	1	1	1
TRUE	Empty	Peroxiredoxin-6 OS=Rattus norvegicus GN=Prdx6 PE=1 SV=3	PRDX6_RAT	25 kDa		0.21	0.88	[]	2	0	4	4	4	2	8	5	1	0	3	1	7	4	1	0	2	2	6	2	2	1	3	0	5	1	6	3	3	4
TRUE	Empty	Ubiquitin-60S ribosomal protein L40 OS=Rattus norvegicus GN=Uba52 PE=1 SV=2	RL40_RAT (+3)	15 kDa		0.28	0.2	[]	2	2	2	3	5	5	5	5	3	9	3	3	6	15	4	5	7	8	5	8	5	5	3	5	7	8	6	5	4	6
TRUE	Empty	Beta-mannosidase OS=Rattus norvegicus GN=Manba PE=2 SV=1	MANBA_RAT	101 kDa		0.18	0.88	[]	1	2	6	7	2	5	3	4	2	3	3	2	4	6	2	0	7	0	1	3	3	5	2	2	6	3	0	1	2	3
TRUE	Empty	Sialidase-1 OS=Rattus norvegicus GN=Neu1 PE=1 SV=1	NEUR1_RAT	45 kDa		0.48	< 0.00010	Control high, D2 high, D4 high, D6 high, D9 low	6	8	9	7	7	6	4	3	6	5	3	5	4	4	5	5	4	8	4	3	5	7	4	7	1	0	2	1	1	1
TRUE	Empty	Putative phospholipase B-like 2 OS=Rattus norvegicus GN=Plbd2 PE=1 SV=2	PLBL2_RAT	65 kDa		0.45	0.11	[]	5	7	10	8	6	3	2	5	8	5	3	4	4	4	2	2	9	3	1	2	4	3	1	0	5	5	1	1	1	3
TRUE	Empty	Solute carrier family 15 member 2 OS=Rattus norvegicus GN=Slc15a2 PE=1 SV=1	S15A2_RAT	81 kDa		0.96	0.28	[]	0	0	0	0	0	5	10	12	0	0	6	9	11	13	0	0	7	0	0	0	0	1	2	0	7	0	1	0	0	0
TRUE	Empty	Cathepsin S OS=Rattus norvegicus GN=Ctss PE=2 SV=1	CATS_RAT	37 kDa		0.37	0.0054	Control low, D2 low, D4 low, D6 low, D9 high	1	7	2	5	3	2	2	4	7	4	2	4	4	2	6	2	5	2	7	5	8	3	5	2	6	8	9	5	10	7
TRUE	Empty	Alpha-actinin-4 OS=Rattus norvegicus GN=Actn4 PE=1 SV=2	ACTN4_RAT	105 kDa		0.61	0.77	[]	0	0	2	1	1	2	14	14	0	0	1	0	14	17	0	0	2	2	9	5	3	7	4	0	5	5	0	0	0	0
TRUE	Empty	Neural cell adhesion molecule L1 OS=Rattus norvegicus GN=L1cam PE=1 SV=3	L1CAM_RAT	141 kDa		0.45	0.34	[]	6	5	7	7	1	3	2	3	8	7	8	5	5	2	1	0	7	3	2	0	5	5	0	0	0	0	2	4	3	3
TRUE	Empty	Calmodulin OS=Rattus norvegicus GN=Calm1 PE=1 SV=2	CALM_RAT	17 kDa		0.32	0.089	[]	1	3	2	1	4	5	3	5	8	4	4	5	4	2	6	5	5	6	6	2	2	0	1	2	4	5	5	4	3	4
TRUE	Empty	Ribonuclease UK114 OS=Rattus norvegicus GN=Hrsp12 PE=1 SV=3	UK114_RAT	14 kDa		0.32	0.19	[]	5	3	3	2	1	3	5	4	2	5	3	4	5	6	2	0	3	8	8	11	4	5	6	5	5	6	5	8	5	4
TRUE	Empty	Golgi apparatus protein 1 OS=Rattus norvegicus GN=Glg1 PE=1 SV=1	GSLG1_RAT	134 kDa		0.37	0.41	[]	8	6	5	5	4	1	2	1	1	0	3	5	1	0	4	0	5	8	1	3	3	1	1	5	3	1	4	5	4	4
TRUE	Empty	Ig gamma-2B chain C region OS=Rattus norvegicus GN=Igh-1a PE=1 SV=1	IGG2B_RAT	36 kDa		1.6	< 0.00010	Control low, D2 low, D4 low, D6 low, D9 high	0	0	2	1	1	1	1	3	0	0	0	0	2	2	0	0	0	0	4	2	2	5	3	0	18	12	21	15	14	10
TRUE	Empty	Lysosomal thioesterase PPT2 OS=Rattus norvegicus GN=Ppt2 PE=2 SV=1	PPT2_RAT	34 kDa		0.34	0.088	[]	5	6	7	6	5	5	5	4	5	0	4	2	3	4	6	2	4	2	1	0	5	3	3	0	3	1	3	4	4	6
TRUE	Empty	Anthrax toxin receptor 1 OS=Rattus norvegicus GN=Antxr1 PE=1 SV=2	ANTR1_RAT	62 kDa		0.36	0.23	[]	3	7	5	5	6	3	3	3	5	8	5	6	2	4	7	10	5	3	2	2	5	7	1	2	0	3	2	3	3	0
TRUE	Empty	Aflatoxin B1 aldehyde reductase member 3 OS=Rattus norvegicus GN=Akr7a3 PE=1 SV=2	ARK73_RAT	37 kDa		0.61	0.6	[]	0	0	1	0	2	1	10	14	0	0	3	5	9	24	0	0	3	3	7	11	3	6	3	5	4	8	1	1	0	0
TRUE	Empty	Argininosuccinate synthase OS=Rattus norvegicus GN=Ass1 PE=1 SV=1	ASSY_RAT	46 kDa		0.43	0.76	[]	0	0	3	8	1	2	8	6	0	1	2	2	8	6	0	0	0	0	9	5	4	3	5	2	6	3	0	0	0	0
TRUE	Empty	C-reactive protein OS=Rattus norvegicus GN=Crp PE=1 SV=1	CRP_RAT	25 kDa		0.53	0.012	Control high, D2 low, D4 low, D6 low, D9 low	8	5	11	8	7	5	5	5	5	4	4	5	4	0	5	7	3	2	1	0	4	3	3	2	2	1	2	4	1	3
TRUE	Empty	Programmed cell death 6-interacting protein OS=Rattus norvegicus GN=Pdcd6ip PE=1 SV=2	PDC6I_RAT	97 kDa		0.48	0.74	[]	0	0	8	8	3	2	6	10	0	0	2	3	10	9	0	0	5	5	1	3	3	6	2	0	4	1	0	0	0	0
TRUE	Empty	Selenium-binding protein 1 OS=Rattus norvegicus GN=Selenbp1 PE=1 SV=1	SBP1_RAT	53 kDa		0.7	0.15	[]	0	0	2	2	3	2	8	8	1	1	2	0	6	9	0	0	2	2	5	5	9	6	6	9	2	1	0	0	1	1
TRUE	Empty	Chloride intracellular channel protein 1 OS=Rattus norvegicus GN=Clic1 PE=1 SV=1	CLIC1_RAT	27 kDa		0.53	0.12	[]	1	3	0	0	1	2	7	5	1	1	4	4	9	15	4	5	5	6	7	7	3	3	3	5	2	3	4	7	3	7
TRUE	Empty	Neogenin (Fragment) OS=Rattus norvegicus GN=Neo1 PE=1 SV=1	NEO1_RAT	151 kDa		0.4	0.24	[]	5	4	4	7	7	3	2	2	2	1	4	2	4	0	5	0	7	5	1	0	7	3	0	0	1	5	2	4	3	3
TRUE	Empty	Phosphoglycerate mutase 1 OS=Rattus norvegicus GN=Pgam1 PE=1 SV=4	PGAM1_RAT	29 kDa		0.44	0.52	[]	0	1	4	4	3	3	8	8	0	1	2	1	9	9	2	0	2	2	7	10	8	3	2	7	2	5	4	3	1	0
TRUE	Empty	Rho GDP-dissociation inhibitor 1 OS=Rattus norvegicus GN=Arhgdia PE=1 SV=1	GDIR1_RAT	23 kDa		0.38	0.028	Control low, D2 high, D4 high, D6 low, D9 high	1	1	2	4	1	0	8	5	3	3	5	4	7	4	2	7	2	6	4	2	4	3	3	2	4	1	4	4	4	4
TRUE	Empty	Transforming protein RhoA OS=Rattus norvegicus GN=Rhoa PE=1 SV=1	RHOA_RAT	22 kDa		0.51	0.26	[]	0	0	2	2	0	0	8	7	1	7	3	6	6	17	0	2	6	2	6	5	5	1	5	2	7	1	3	3	6	4
TRUE	Empty	Neural cell adhesion molecule 1 OS=Rattus norvegicus GN=Ncam1 PE=1 SV=1	NCAM1_RAT	95 kDa		0.2	0.56	[]	6	5	5	3	3	4	2	4	6	5	5	5	3	2	10	0	5	5	3	2	5	5	2	0	0	3	2	7	4	4
TRUE	Empty	Tissue alpha-L-fucosidase OS=Rattus norvegicus GN=Fuca1 PE=1 SV=1	FUCO_RAT	53 kDa		0.64	0.036	Control high, D2 high, D4 high, D6 low, D9 low	1	2	6	8	9	6	5	3	3	5	2	3	6	2	2	2	3	5	2	0	4	2	4	0	2	0	0	0	0	0
TRUE	Empty	G-protein coupled receptor family C group 5 member C OS=Rattus norvegicus GN=Gprc5c PE=1 SV=2	GPC5C_RAT	48 kDa		0.42	0.24	[]	1	1	2	5	4	4	5	6	3	4	4	5	6	13	6	7	6	6	3	0	5	9	2	0	6	9	2	1	2	1
TRUE	Empty	Serine protease inhibitor A3M (Fragment) OS=Rattus norvegicus GN=Serpina3m PE=2 SV=1	SPA3M_RAT	46 kDa	TRUE	0.6	0.044	Control high, D2 low, D4 low, D6 low, D9 low	18	16	7	7	15	12	5	6	5	5	7	7	3	0	10	12	4	3	3	2	7	6	5	5	4	0	5	4	2	1
TRUE	Empty	Cluster of Putative lysozyme C-2 OS=Rattus norvegicus GN=Lyz2 PE=5 SV=1 (LYSC2_RAT)	LYSC2_RAT [2]	17 kDa	TRUE	0.45	0.078	[]	3	2	1	1	4	2	1	1	5	4	3	4	3	2	6	5	4	5	4	3	2	2	1	0	7	9	7	3	8	1
TRUE	Empty	Peroxiredoxin-5, mitochondrial OS=Rattus norvegicus GN=Prdx5 PE=1 SV=1	PRDX5_RAT	22 kDa		0.71	0.052	[]	2	1	1	3	2	2	2	2	3	3	4	2	1	0	2	2	2	2	7	3	6	2	14	9	1	1	3	1	5	3
TRUE	Empty	D-dopachrome decarboxylase OS=Rattus norvegicus GN=Ddt PE=1 SV=3	DOPD_RAT	13 kDa		0.58	0.00076	Control low, D2 low, D4 low, D6 high, D9 low	1	3	3	3	2	3	3	6	3	1	2	2	5	2	2	5	3	5	8	11	8	5	8	9	4	3	4	1	2	1
TRUE	Empty	Gastricsin OS=Rattus norvegicus GN=Pgc PE=1 SV=1	PEPC_RAT	43 kDa		0.17	0.82	[]	1	2	3	3	5	5	4	4	2	4	4	3	3	6	4	2	2	3	2	0	5	3	4	0	7	6	2	4	2	1
TRUE	Empty	Rab GDP dissociation inhibitor beta OS=Rattus norvegicus GN=Gdi2 PE=1 SV=2	GDIB_RAT	51 kDa	TRUE	0.51	0.6	[]	0	0	4	3	1	2	13	13	0	0	4	5	14	4	0	0	5	3	7	2	5	3	5	5	3	5	2	1	0	0
TRUE	Empty	Cluster of Nucleoside diphosphate kinase B OS=Rattus norvegicus GN=Nme2 PE=1 SV=1 (NDKB_RAT)	NDKB_RAT [2]	17 kDa	TRUE	0.44	0.046	Control low, D2 low, D4 high, D6 high, D9 low	1	2	2	2	1	4	4	3	1	3	4	4	6	4	5	5	2	3	7	8	3	3	5	5	2	3	3	3	0	1
TRUE	Empty	NKG2-D type II integral membrane protein OS=Rattus norvegicus GN=Klrk1 PE=2 SV=1	NKG2D_RAT	24 kDa		0.49	0.016	Control low, D2 high, D4 high, D6 high, D9 high	0	0	2	1	0	0	2	1	5	7	5	8	4	4	5	2	3	10	4	5	5	5	4	5	4	5	3	5	5	6
TRUE	Empty	Sortilin OS=Rattus norvegicus GN=Sort1 PE=1 SV=3	SORT_RAT	91 kDa		0.3	0.2	[]	2	4	5	3	3	5	3	5	2	1	5	4	4	6	8	2	2	2	4	2	3	3	4	0	3	3	1	1	2	1
TRUE	Empty	Fructose-bisphosphate aldolase A OS=Rattus norvegicus GN=Aldoa PE=1 SV=2	ALDOA_RAT	39 kDa	TRUE	0.41	0.52	[]	1	3	2	1	0	1	4	5	0	1	4	5	6	11	1	7	3	0	2	3	2	10	2	0	2	0	3	3	3	6
TRUE	Empty	Xaa-Pro dipeptidase OS=Rattus norvegicus GN=Pepd PE=2 SV=1	PEPD_RAT	55 kDa		1.1	0.064	[]	0	0	1	1	3	1	6	6	1	0	1	2	4	4	0	0	1	0	2	2	11	8	8	12	1	0	0	0	0	1
TRUE	Empty	Pituitary tumor-transforming gene 1 protein-interacting protein OS=Rattus norvegicus GN=Pttg1ip PE=2 SV=1	PTTG_RAT	20 kDa		0.42	0.37	[]	3	3	2	3	2	3	1	1	3	7	4	4	1	6	2	5	2	10	1	2	2	2	7	9	0	1	2	1	2	0
TRUE	Empty	Brain acid soluble protein 1 OS=Rattus norvegicus GN=Basp1 PE=1 SV=2	BASP1_RAT	22 kDa		0.51	0.22	[]	3	2	0	1	1	2	6	6	6	4	3	4	4	21	2	2	4	3	4	7	1	0	3	2	7	5	8	7	6	7
TRUE	Empty	Growth arrest-specific protein 6 OS=Rattus norvegicus GN=Gas6 PE=1 SV=1	GAS6_RAT	75 kDa		0.55	0.0014	Control high, D2 low, D4 low, D6 low, D9 low	5	8	6	9	7	5	3	1	2	1	1	2	3	4	6	2	4	5	0	2	3	6	3	0	2	3	3	3	4	3
TRUE	Empty	Neutrophil collagenase OS=Rattus norvegicus GN=Mmp8 PE=2 SV=1	MMP8_RAT	53 kDa		1	0.016	Control low, D2 low, D4 low, D6 high, D9 low	0	0	3	3	0	0	1	1	0	0	0	0	2	6	0	0	1	0	2	5	7	7	6	7	3	1	1	3	0	3
TRUE	Empty	Glycosylation-dependent cell adhesion molecule 1 OS=Rattus norvegicus GN=Glycam1 PE=2 SV=1	GLCM1_RAT	15 kDa		0.15	0.51	[]	3	3	2	3	3	7	3	3	5	5	3	7	4	4	5	10	2	8	3	5	4	3	6	5	4	8	5	4	3	4
TRUE	Empty	Collectin-12 OS=Rattus norvegicus GN=Colec12 PE=2 SV=1	COL12_RAT	82 kDa		0.41	0.071	[]	5	2	0	1	1	2	1	1	2	3	2	2	3	2	1	2	3	2	4	5	4	5	4	5	2	3	5	5	0	3
TRUE	Empty	Zinc-alpha-2-glycoprotein OS=Rattus norvegicus GN=Azgp1 PE=2 SV=1	ZA2G_RAT	34 kDa		0.76	0.078	[]	1	1	7	7	2	6	3	1	0	1	0	2	1	0	1	0	2	0	6	3	4	2	4	0	3	0	2	0	1	0
TRUE	Empty	Glutamine synthetase OS=Rattus norvegicus GN=Glul PE=1 SV=3	GLNA_RAT	42 kDa		0.61	0.83	[]	0	0	0	0	0	0	8	8	0	0	1	2	10	15	0	0	1	0	7	13	1	0	0	0	4	6	0	4	0	0
TRUE	Empty	Reticulon-4 receptor-like 2 OS=Rattus norvegicus GN=Rtn4rl2 PE=1 SV=1	R4RL2_RAT	46 kDa		0.18	0.73	[]	3	4	4	3	4	3	0	3	2	4	3	4	2	2	4	5	2	5	3	3	5	9	3	2	3	6	5	7	1	3
TRUE	Empty	Complement factor I OS=Rattus norvegicus GN=Cfi PE=2 SV=1	CFAI_RAT	67 kDa		0.52	0.24	[]	3	5	4	5	5	9	1	1	7	5	2	4	1	6	5	0	2	0	4	2	0	0	0	0	2	3	6	8	0	1
TRUE	Empty	Annexin A4 OS=Rattus norvegicus GN=Anxa4 PE=1 SV=3	ANXA4_RAT	36 kDa		0.44	0.2	[]	2	2	0	0	0	0	5	5	1	1	5	5	5	6	5	5	3	0	4	5	6	3	3	0	2	5	2	4	5	4
TRUE	Empty	Ketohexokinase OS=Rattus norvegicus GN=Khk PE=1 SV=1	KHK_RAT	33 kDa		0.69	0.12	[]	0	1	2	3	2	1	6	6	0	0	2	3	6	4	0	0	2	3	7	7	3	3	8	14	3	3	3	1	2	1
TRUE	Empty	Solute carrier family 7 member 13 OS=Rattus norvegicus GN=Slc7a13 PE=2 SV=1	S7A13_RAT	54 kDa		0.39	0.73	[]	1	1	2	3	1	3	4	6	1	1	2	4	6	13	0	0	2	5	2	2	3	2	2	0	5	6	1	1	1	1
TRUE	Empty	Carcinoembryonic antigen-related cell adhesion molecule 1 OS=Rattus norvegicus GN=Ceacam1 PE=1 SV=3	CEAM1_RAT	57 kDa		0.24	0.32	[]	1	3	2	1	3	4	3	3	5	4	2	5	2	2	4	5	3	3	2	2	4	7	4	0	3	8	4	5	3	4
TRUE	Empty	Ectonucleotide pyrophosphatase/phosphodiesterase family member 3 OS=Rattus norvegicus GN=Enpp3 PE=1 SV=2	ENPP3_RAT	99 kDa		0.74	0.15	[]	0	0	0	0	2	2	8	6	0	1	2	2	6	9	1	0	5	0	4	2	7	7	8	9	3	3	1	0	0	1
TRUE	Empty	Tumor necrosis factor receptor superfamily member 1B OS=Rattus norvegicus GN=Tnfrsf1b PE=2 SV=1	TNR1B_RAT	50 kDa		0.66	0.00018	Control low, D2 low, D4 low, D6 high, D9 high	1	1	2	1	1	2	2	1	1	1	2	5	3	0	1	0	2	5	4	8	5	7	2	9	4	8	7	5	4	6
TRUE	Empty	Isocitrate dehydrogenase [NADP] cytoplasmic OS=Rattus norvegicus GN=Idh1 PE=1 SV=1	IDHC_RAT	47 kDa		0.23	0.99	[]	0	0	4	2	2	1	6	6	0	0	0	0	8	4	0	0	1	0	4	5	2	2	0	0	3	1	0	1	1	1
TRUE	Empty	Tyrosine-protein kinase Mer OS=Rattus norvegicus GN=Mertk PE=2 SV=1	MERTK_RAT	109 kDa		0.49	0.33	[]	2	3	4	8	2	3	1	0	3	4	2	3	1	0	2	0	2	5	0	2	1	3	1	0	1	0	4	0	2	1
TRUE	Empty	Cell surface glycoprotein MUC18 OS=Rattus norvegicus GN=Mcam PE=1 SV=2	MUC18_RAT	71 kDa		0.32	0.66	[]	2	0	2	3	4	2	0	1	5	5	3	4	1	6	6	5	3	0	1	2	5	5	0	0	1	1	6	4	5	7
TRUE	Empty	Mucin-2 (Fragment) OS=Rattus norvegicus GN=Muc2 PE=1 SV=1	MUC2_RAT	166 kDa		1.4	0.17	[]	0	0	0	0	0	0	1	0	0	0	0	1	0	0	0	0	1	3	0	0	16	16	9	9	0	0	0	1	8	12
TRUE	Empty	Tyrosine-protein phosphatase non-receptor type substrate 1 OS=Rattus norvegicus GN=Sirpa PE=1 SV=1	SHPS1_RAT	56 kDa		0.27	0.56	[]	3	2	3	5	3	1	2	1	7	7	5	3	1	2	2	2	2	2	3	0	5	3	2	2	3	5	2	5	1	3
TRUE	Empty	Cluster of Sulfotransferase 1C2A OS=Rattus norvegicus GN=Sult1c2a PE=2 SV=2 (S1C2A_RAT)	S1C2A_RAT [2]	35 kDa	TRUE	0.96	0.53	[]	1	0	1	1	1	0	9	10	0	0	0	1	7	11	0	0	2	3	1	2	1	0	1	0	2	0	0	0	0	0
TRUE	Empty	Cluster of Tubulin beta-4B chain OS=Rattus norvegicus GN=Tubb4b PE=1 SV=1 (TBB4B_RAT)	TBB4B_RAT [3]	50 kDa	TRUE	0.72	0.21	[]	0	1	1	1	1	0	8	7	1	0	6	6	6	6	1	0	5	0	5	7	3	1	4	0	3	0	2	0	0	0
TRUE	Empty	Cartilage oligomeric matrix protein OS=Rattus norvegicus GN=Comp PE=1 SV=1	COMP_RAT	83 kDa		0.17	0.84	[]	3	2	2	3	1	2	1	1	5	3	2	3	1	2	2	2	3	6	2	3	1	3	6	5	2	3	1	3	3	4
TRUE	Empty	Parvalbumin alpha OS=Rattus norvegicus GN=Pvalb PE=1 SV=2	PRVA_RAT	12 kDa		0.44	0.51	[]	8	6	3	1	3	2	1	1	10	8	4	4	1	2	4	2	2	0	1	5	1	2	6	7	1	1	1	1	1	3
TRUE	Empty	ATP synthase subunit beta, mitochondrial OS=Rattus norvegicus GN=Atp5b PE=1 SV=2	ATPB_RAT	56 kDa		0.97	0.058	[]	0	0	2	0	0	0	5	5	0	0	8	6	9	0	0	0	2	3	8	3	3	2	10	5	0	0	0	0	0	0
TRUE	Empty	Transcobalamin-2 OS=Rattus norvegicus GN=Tcn2 PE=2 SV=1	TCO2_RAT	47 kDa		0.56	0.41	[]	2	4	7	7	1	0	1	2	7	4	2	1	1	4	2	0	2	0	1	2	2	3	1	0	0	0	1	1	1	0
TRUE	Empty	Solute carrier organic anion transporter family member 1A1 OS=Rattus norvegicus GN=Slco1a1 PE=1 SV=1	SO1A1_RAT	74 kDa	TRUE	0.92	0.38	[]	0	0	0	0	0	0	10	10	1	0	2	3	9	15	0	0	5	6	2	0	1	1	2	0	4	8	0	0	0	0
TRUE	Empty	Histone H2B type 1 OS=Rattus norvegicus PE=1 SV=2	H2B1_RAT	14 kDa		0.36	0.42	[]	3	3	2	2	2	4	2	1	6	7	5	3	1	2	1	0	5	2	1	2	1	2	3	2	4	3	2	1	1	0
TRUE	Empty	Cluster of Guanine nucleotide-binding protein G(I)/G(S)/G(T) subunit beta-2 OS=Rattus norvegicus GN=Gnb2 PE=1 SV=4 (GBB2_RAT)	GBB2_RAT [2]	37 kDa	TRUE	0.79	0.5	[]	0	0	1	0	0	0	5	10	0	0	1	2	8	11	0	0	3	2	2	2	2	2	2	5	3	1	0	0	0	0
TRUE	Empty	Fumarylacetoacetase OS=Rattus norvegicus GN=Fah PE=1 SV=1	FAAA_RAT	46 kDa		0.7	0.8	[]	0	0	0	2	1	1	9	10	0	0	0	0	9	17	0	0	0	0	6	7	2	2	0	0	3	1	0	0	0	0
TRUE	Empty	Histidine-rich glycoprotein OS=Rattus norvegicus GN=Hrg PE=1 SV=1	HRG_RAT	59 kDa		0.42	0.42	[]	3	4	6	5	3	3	0	0	2	4	3	2	0	2	0	2	2	3	1	3	1	1	3	2	0	0	4	7	0	3
TRUE	Empty	Secreted phosphoprotein 24 OS=Rattus norvegicus GN=Spp2 PE=1 SV=2	SPP24_RAT	23 kDa		0.14	0.9	[]	5	3	3	3	3	2	2	2	6	8	2	3	2	6	6	7	2	2	3	7	3	3	3	2	4	5	4	5	3	4
TRUE	Empty	Stanniocalcin-1 OS=Rattus norvegicus GN=Stc1 PE=2 SV=1	STC1_RAT	28 kDa		0.2	0.68	[]	3	5	2	2	4	4	1	2	3	5	4	7	1	4	4	2	5	3	1	3	2	3	3	0	2	1	3	3	8	3
TRUE	Empty	3-hydroxyanthranilate 3,4-dioxygenase OS=Rattus norvegicus GN=Haao PE=1 SV=2	3HAO_RAT	33 kDa		0.43	0.83	[]	0	1	1	1	1	2	6	6	0	0	2	2	9	11	1	0	2	2	7	7	2	1	0	0	6	3	1	1	3	1
TRUE	Empty	Prostaglandin F2 receptor negative regulator OS=Rattus norvegicus GN=Ptgfrn PE=1 SV=1	FPRP_RAT	99 kDa		0.2	0.082	[]	2	4	3	3	3	4	1	2	2	3	4	3	1	6	4	5	3	3	1	3	3	3	2	2	1	3	2	3	3	3
TRUE	Empty	Junctional adhesion molecule C OS=Rattus norvegicus GN=Jam3 PE=1 SV=1	JAM3_RAT	35 kDa		0.36	0.043	Control high, D2 high, D4 high, D6 low, D9 low	3	5	4	3	3	5	2	1	3	5	5	3	2	6	6	2	2	6	1	2	3	3	1	2	1	0	2	4	2	1
TRUE	Empty	Prostasin OS=Rattus norvegicus GN=Prss8 PE=2 SV=3	PRSS8_RAT	37 kDa		0.08	0.92	[]	5	4	2	1	3	5	3	1	3	3	4	5	3	2	5	2	2	5	3	2	2	5	5	5	4	3	4	4	4	4
TRUE	Empty	Secreted frizzled-related protein 4 OS=Rattus norvegicus GN=Sfrp4 PE=2 SV=2	SFRP4_RAT	40 kDa		0.33	0.0073	Control high, D2 high, D4 high, D6 low, D9 low	3	3	4	3	2	5	1	4	3	4	2	2	3	4	4	5	3	3	2	2	3	2	3	2	1	3	1	0	3	0
TRUE	Empty	Cell adhesion molecule 4 OS=Rattus norvegicus GN=Cadm4 PE=1 SV=1	CADM4_RAT	43 kDa		0.19	0.76	[]	5	3	2	5	3	3	2	1	1	3	2	3	3	4	1	0	5	3	2	0	4	6	2	2	1	3	2	4	3	4
TRUE	Empty	Fibrinogen gamma chain OS=Rattus norvegicus GN=Fgg PE=1 SV=3	FIBG_RAT	51 kDa		0.86	0.43	[]	2	0	1	3	13	12	1	1	1	0	1	0	2	2	4	2	1	0	1	0	1	2	1	2	1	0	13	16	3	6
TRUE	Empty	Beta-defensin 50 OS=Rattus norvegicus GN=Defb50 PE=3 SV=1	DFB50_RAT	8 kDa		0.89	0.00057	Control high, D2 high, D4 low, D6 low, D9 low	5	5	3	5	5	4	5	5	2	5	2	3	0	0	1	2	1	0	0	0	1	1	1	0	0	0	1	1	2	1
TRUE	Empty	Voltage-dependent anion-selective channel protein 1 OS=Rattus norvegicus GN=Vdac1 PE=1 SV=4	VDAC1_RAT	31 kDa		0.71	0.25	[]	1	0	1	0	0	0	3	3	1	1	9	11	3	0	2	0	1	2	3	2	4	1	6	5	0	1	2	3	4	4
TRUE	Empty	Glutathione S-transferase alpha-3 OS=Rattus norvegicus GN=Gsta3 PE=1 SV=3	GSTA3_RAT	25 kDa	TRUE	0.5	0.58	[]	0	0	2	3	2	1	8	8	1	0	3	5	7	17	1	0	4	2	7	15	6	8	2	0	3	6	1	3	2	1
TRUE	Empty	Choline transporter-like protein 4 OS=Rattus norvegicus GN=Slc44a4 PE=2 SV=1	CTL4_RAT	79 kDa		0.36	0.41	[]	1	0	5	5	2	3	2	2	3	1	3	2	4	2	2	2	3	2	1	0	3	1	4	2	2	1	2	0	0	0
TRUE	Empty	Glucose-6-phosphate isomerase OS=Rattus norvegicus GN=Gpi PE=1 SV=1	G6PI_RAT	63 kDa		0.64	0.37	[]	0	0	1	2	1	1	5	4	1	0	2	1	4	2	0	0	2	5	1	2	2	2	1	0	1	0	0	0	0	0
TRUE	Empty	3-mercaptopyruvate sulfurtransferase OS=Rattus norvegicus GN=Mpst PE=1 SV=3	THTM_RAT	33 kDa		1.9	< 0.00010	Control low, D2 low, D4 low, D6 high, D9 low	0	0	1	0	0	0	0	1	0	0	1	0	2	0	0	0	2	2	9	7	9	16	15	9	0	0	1	0	1	0
TRUE	Empty	14-3-3 protein epsilon OS=Rattus norvegicus GN=Ywhae PE=1 SV=1	1433E_RAT	29 kDa	TRUE	0.6	0.39	[]	0	0	2	1	1	0	9	7	0	0	5	3	9	9	0	0	2	5	7	7	3	2	2	7	4	1	0	1	2	1
TRUE	Empty	CD9 antigen OS=Rattus norvegicus GN=Cd9 PE=1 SV=2	CD9_RAT	25 kDa		0.38	0.4	[]	1	1	2	1	1	1	2	2	3	3	2	5	2	2	2	2	5	5	1	0	2	2	5	5	2	5	1	0	1	0
TRUE	Empty	Coagulation factor XII OS=Rattus norvegicus GN=F12 PE=2 SV=1	FA12_RAT	66 kDa		0.65	0.056	[]	6	6	2	1	2	5	2	1	6	5	6	6	1	4	4	5	8	5	4	2	0	0	3	2	0	0	1	0	0	0
TRUE	Empty	Cystathionine gamma-lyase OS=Rattus norvegicus GN=Cth PE=1 SV=2	CGL_RAT	44 kDa		0.66	0.59	[]	0	0	1	0	0	0	6	9	0	0	2	2	9	4	0	0	2	2	4	7	2	2	1	0	3	3	1	0	0	0
TRUE	Empty	Inter-alpha-trypsin inhibitor heavy chain H3 OS=Rattus norvegicus GN=Itih3 PE=2 SV=1	ITIH3_RAT	99 kDa		0.59	0.31	[]	2	1	6	5	9	6	2	1	0	0	2	5	2	0	0	0	2	5	1	3	2	2	2	2	1	0	4	5	0	0
TRUE	Empty	Profilin-1 OS=Rattus norvegicus GN=Pfn1 PE=1 SV=2	PROF1_RAT	15 kDa		0.38	0.33	[]	0	0	1	2	2	0	3	5	2	1	2	3	6	2	0	2	2	3	5	3	1	3	2	0	2	1	1	1	3	3
TRUE	Empty	Prostaglandin reductase 2 OS=Rattus norvegicus GN=Ptgr2 PE=2 SV=2	PTGR2_RAT	38 kDa		1.8	< 0.00010	Control low, D2 low, D4 low, D6 high, D9 low	0	1	0	1	0	0	2	1	0	0	0	1	1	0	0	0	1	0	12	8	11	9	12	9	1	1	1	0	0	0
TRUE	Empty	Cluster of Tubulin alpha-1A chain OS=Rattus norvegicus GN=Tuba1a PE=1 SV=1 (TBA1A_RAT)	TBA1A_RAT [2]	50 kDa	TRUE	0.83	0.32	[]	0	0	2	3	0	1	9	6	0	0	5	3	8	2	0	0	3	0	1	2	2	0	2	0	2	0	0	0	0	0
TRUE	Empty	Tripeptidyl-peptidase 1 OS=Rattus norvegicus GN=Tpp1 PE=1 SV=1	TPP1_RAT	61 kDa		0.38	0.37	[]	1	3	3	1	2	4	2	3	2	1	3	1	3	0	1	0	4	5	1	2	1	2	5	2	1	1	0	0	0	1
TRUE	Empty	Cluster of Glutathione S-transferase omega-1 OS=Rattus norvegicus GN=Gsto1 PE=1 SV=2 (GSTO1_RAT)	GSTO1_RAT [2]	28 kDa	TRUE	0.77	0.011	Control low, D2 low, D4 low, D6 high, D9 low	1	0	1	1	2	1	3	3	0	0	7	4	3	2	0	0	2	2	7	3	6	6	8	7	2	3	1	3	1	4
TRUE	Empty	TGF-beta receptor type-2 OS=Rattus norvegicus GN=Tgfbr2 PE=1 SV=1	TGFR2_RAT	64 kDa		0.26	0.51	[]	3	4	2	3	3	3	2	1	5	5	4	2	1	0	4	2	2	3	2	0	4	3	1	0	4	3	4	3	2	3
TRUE	Empty	Cluster of Heat shock protein HSP 90-beta OS=Rattus norvegicus GN=Hsp90ab1 PE=1 SV=4 (HS90B_RAT)	HS90B_RAT [2]	83 kDa	TRUE	0.58	0.38	[]	0	0	1	2	0	1	9	12	0	4	4	4	11	9	0	0	4	3	9	10	3	0	7	9	4	6	1	1	1	3
TRUE	Empty	ATP-binding cassette sub-family G member 2 OS=Rattus norvegicus GN=Abcg2 PE=1 SV=1	ABCG2_RAT	73 kDa		0.96	0.47	[]	0	0	2	0	1	0	8	8	0	1	1	1	9	13	0	0	5	0	1	0	2	0	2	0	4	0	0	0	0	0
TRUE	Empty	Cathepsin Z OS=Rattus norvegicus GN=Ctsz PE=1 SV=2	CATZ_RAT	34 kDa		0.67	0.035	Control low, D2 low, D4 low, D6 low, D9 high	1	2	0	2	0	0	1	1	0	0	2	3	1	2	2	0	2	0	0	3	2	5	2	0	4	1	3	4	4	6
TRUE	Empty	N-acetylgalactosamine-6-sulfatase OS=Rattus norvegicus GN=Galns PE=1 SV=1	GALNS_RAT	58 kDa		0.68	0.024	Control high, D2 low, D4 high, D6 low, D9 low	1	2	5	5	5	1	1	2	0	0	1	2	2	2	4	0	2	3	2	0	2	2	1	2	0	0	1	0	1	0
TRUE	Empty	Trefoil factor 1 OS=Rattus norvegicus GN=Tff1 PE=3 SV=1	TFF1_RAT	9 kDa		0.43	0.53	[]	1	3	5	3	1	3	1	1	9	8	2	3	1	2	6	12	3	8	1	0	1	1	3	5	2	1	3	3	4	6
TRUE	Empty	OX-2 membrane glycoprotein OS=Rattus norvegicus GN=Cd200 PE=2 SV=1	OX2G_RAT	31 kDa		0.3	0.23	[]	2	1	2	3	1	1	2	3	3	7	4	3	3	2	7	5	2	5	2	8	2	3	2	5	4	1	2	3	2	6
TRUE	Empty	V-type proton ATPase subunit B, brain isoform OS=Rattus norvegicus GN=Atp6v1b2 PE=1 SV=1	VATB2_RAT	57 kDa		0.52	0.65	[]	0	0	2	2	2	0	7	6	0	0	2	0	9	2	0	0	0	2	5	2	3	3	2	5	0	6	0	0	0	0
TRUE	Empty	Activin receptor type-1B OS=Rattus norvegicus GN=Acvr1b PE=2 SV=1	ACV1B_RAT	57 kDa		0.8	0.0074	Control high, D2 low, D4 high, D6 low, D9 low	6	6	3	5	4	2	1	1	1	4	1	1	3	0	1	2	2	5	0	0	0	0	0	0	2	0	1	4	0	4
TRUE	Empty	N(G),N(G)-dimethylarginine dimethylaminohydrolase 1 OS=Rattus norvegicus GN=Ddah1 PE=1 SV=3	DDAH1_RAT	31 kDa		0.6	0.8	[]	0	0	0	0	0	0	6	5	0	0	1	2	5	6	0	0	2	0	4	10	0	0	0	0	2	3	3	1	0	0
TRUE	Empty	IST1 homolog OS=Rattus norvegicus GN=Ist1 PE=2 SV=1	IST1_RAT	40 kDa		0.35	0.73	[]	0	0	3	3	1	2	2	2	0	0	3	3	4	2	2	0	3	0	1	3	5	2	1	0	3	1	0	0	0	0
TRUE	Empty	Beta-defensin 1 OS=Rattus norvegicus GN=Defb1 PE=2 SV=1	DEFB1_RAT	8 kDa		0.27	0.35	[]	3	2	4	3	4	4	2	2	3	4	2	3	2	6	2	0	2	2	2	0	2	1	3	2	3	3	2	3	1	1
TRUE	Empty	Insulin-like growth factor-binding protein 1 OS=Rattus norvegicus GN=Igfbp1 PE=1 SV=2	IBP1_RAT	30 kDa		0.38	0.7	[]	1	1	2	1	0	1	1	0	2	0	5	5	0	0	4	0	2	3	1	2	2	2	1	0	3	0	2	3	2	4
TRUE	Empty	Sodium/glucose cotransporter 1 OS=Rattus norvegicus GN=Slc5a1 PE=2 SV=1	SC5A1_RAT	73 kDa		0.67	0.37	[]	0	0	0	0	0	2	6	6	0	0	2	3	7	9	0	0	2	8	1	2	2	2	2	2	4	3	2	3	0	0
TRUE	Empty	Cytoplasmic aconitate hydratase OS=Rattus norvegicus GN=Aco1 PE=1 SV=1	ACOC_RAT	98 kDa	TRUE	0.77	0.72	[]	0	0	2	2	1	0	8	7	0	0	1	0	9	4	0	0	0	2	1	0	3	1	0	0	1	0	0	0	0	0
TRUE	Empty	Lambda-crystallin homolog OS=Rattus norvegicus GN=Cryl1 PE=1 SV=3	CRYL1_RAT	35 kDa		0.65	0.69	[]	0	0	2	1	1	2	6	6	0	0	1	0	5	4	0	0	2	0	3	5	2	1	1	0	0	0	0	0	0	0
TRUE	Empty	Cytochrome c, somatic OS=Rattus norvegicus GN=Cycs PE=1 SV=2	CYC_RAT	12 kDa		0.71	0.052	[]	1	3	1	1	0	2	2	3	8	7	2	4	3	0	4	0	5	0	1	0	2	1	0	0	1	3	0	4	1	3
TRUE	Empty	Alpha-N-acetylgalactosaminidase OS=Rattus norvegicus GN=Naga PE=2 SV=1	NAGAB_RAT	47 kDa		0.68	0.15	[]	1	1	4	5	5	4	2	0	1	1	1	3	3	2	1	0	3	5	0	0	3	3	3	0	1	0	0	0	0	0
TRUE	Empty	Malate dehydrogenase, mitochondrial OS=Rattus norvegicus GN=Mdh2 PE=1 SV=2	MDHM_RAT	36 kDa		0.57	0.24	[]	0	0	3	3	1	1	5	5	0	1	2	3	6	0	0	0	2	5	4	2	4	1	3	5	2	0	0	0	0	0
TRUE	Empty	Pyridoxal kinase OS=Rattus norvegicus GN=Pdxk PE=1 SV=1	PDXK_RAT	35 kDa		0.47	0.64	[]	1	1	2	1	1	2	5	3	2	4	2	2	7	2	1	0	2	0	7	5	1	0	1	0	3	1	1	0	0	0
TRUE	Empty	Adenosylhomocysteinase OS=Rattus norvegicus GN=Ahcy PE=1 SV=3	SAHH_RAT	48 kDa		0.64	0.55	[]	0	0	1	1	0	2	8	8	0	0	2	4	5	6	0	0	3	3	3	2	4	2	0	0	1	5	1	0	0	0
TRUE	Empty	Secernin-2 OS=Rattus norvegicus GN=Scrn2 PE=2 SV=1	SCRN2_RAT	47 kDa		1.9	< 0.00010	Control low, D2 low, D4 low, D6 high, D9 low	0	0	0	0	0	0	3	1	0	0	2	0	3	0	0	0	0	0	8	5	13	12	13	7	0	0	0	0	0	0
TRUE	Empty	Cluster of Myosin-11 (Fragments) OS=Rattus norvegicus GN=Myh11 PE=1 SV=3 (MYH11_RAT)	MYH11_RAT [3]	152 kDa	TRUE	1.2	0.33	[]	0	0	0	0	0	0	5	3	0	0	2	0	1	0	0	0	2	0	3	0	1	0	1	0	0	0	0	0	0	0
TRUE	Empty	Ribonuclease pancreatic gamma-type OS=Rattus norvegicus PE=3 SV=1	RNS1G_RAT	17 kDa		0.35	0.28	[]	2	3	1	1	1	1	3	4	3	3	3	2	3	4	0	2	1	0	4	3	5	5	0	2	6	3	3	3	2	3
TRUE	Empty	Solute carrier family 22 member 12 OS=Rattus norvegicus GN=Slc22a12 PE=2 SV=1	S22AC_RAT	60 kDa		1.1	0.44	[]	0	0	1	0	0	0	6	10	0	0	2	2	8	13	0	0	4	0	1	0	0	1	1	0	2	1	0	0	0	0
TRUE	Empty	Angiotensin-converting enzyme OS=Rattus norvegicus GN=Ace PE=1 SV=1	ACE_RAT	151 kDa		1	0.18	[]	0	0	5	7	4	6	3	0	1	1	1	0	1	0	1	0	0	2	0	0	3	3	0	0	0	1	0	0	0	0
TRUE	Empty	Apolipoprotein A-IV OS=Rattus norvegicus GN=Apoa4 PE=1 SV=2	APOA4_RAT	44 kDa		1.6	< 0.00010	Control high, D2 low, D4 low, D6 low, D9 low	6	6	7	10	11	7	1	0	1	0	2	1	0	0	1	2	1	0	0	0	0	0	0	0	0	0	1	3	1	1
TRUE	Empty	Procollagen C-endopeptidase enhancer 1 OS=Rattus norvegicus GN=Pcolce PE=1 SV=1	PCOC1_RAT	50 kDa		0.48	0.025	Control high, D2 low, D4 low, D6 low, D9 low	3	3	5	5	4	6	2	2	0	3	1	2	3	4	1	2	2	0	3	3	3	1	2	0	2	3	1	3	0	1
TRUE	Empty	Peptidyl-prolyl cis-trans isomerase B OS=Rattus norvegicus GN=Ppib PE=1 SV=3	PPIB_RAT	24 kDa		0.47	0.53	[]	1	4	3	3	0	0	2	3	3	0	4	4	2	0	1	2	8	3	0	0	1	0	2	5	2	0	0	0	0	3
TRUE	Empty	Inhibin beta C chain OS=Rattus norvegicus GN=Inhbc PE=2 SV=1	INHBC_RAT	39 kDa		0.41	0.083	[]	2	2	1	3	3	2	2	2	3	3	3	2	1	2	5	5	3	6	1	2	2	0	1	2	2	1	2	1	3	3
TRUE	Empty	Cluster of EH domain-containing protein 1 OS=Rattus norvegicus GN=Ehd1 PE=1 SV=1 (EHD1_RAT)	EHD1_RAT [3]	61 kDa	TRUE	1.1	0.39	[]	1	0	1	1	0	0	5	9	0	0	2	2	5	0	0	0	0	0	1	2	0	1	2	0	0	0	0	0	0	0
TRUE	Empty	Aflatoxin B1 aldehyde reductase member 2 OS=Rattus norvegicus GN=Akr7a2 PE=1 SV=2	ARK72_RAT	41 kDa		0.78	0.42	[]	0	0	1	1	0	1	7	5	0	0	2	1	6	4	0	0	0	2	7	3	3	1	1	2	1	0	0	0	0	0
TRUE	Empty	Fibrinogen alpha chain OS=Rattus norvegicus GN=Fga PE=1 SV=3	FIBA_RAT	87 kDa		1.1	0.65	[]	0	0	0	1	6	4	0	0	1	1	1	0	0	0	1	0	0	0	2	5	0	0	0	0	0	0	14	16	0	0
TRUE	Empty	Glutathione S-transferase P OS=Rattus norvegicus GN=Gstp1 PE=1 SV=2	GSTP1_RAT	23 kDa		0.43	0.48	[]	0	0	2	1	0	1	6	5	0	0	4	3	4	0	1	0	2	5	5	0	4	1	3	0	2	1	2	3	2	1
TRUE	Empty	Nucleobindin-2 OS=Rattus norvegicus GN=Nucb2 PE=1 SV=1	NUCB2_RAT	50 kDa		0.56	0.25	[]	2	3	3	7	1	2	1	1	1	4	2	1	1	0	2	5	7	3	1	0	2	2	2	0	0	0	1	0	1	1
TRUE	Empty	Cluster of Glutathione S-transferase alpha-1 OS=Rattus norvegicus GN=Gsta1 PE=1 SV=3 (GSTA1_RAT)	GSTA1_RAT [2]	26 kDa	TRUE	0.28	0.87	[]	0	0	3	5	1	2	8	7	0	0	3	5	8	9	0	0	5	5	5	8	4	7	2	0	5	8	2	3	3	0
TRUE	Empty	Hydroxyacylglutathione hydrolase, mitochondrial OS=Rattus norvegicus GN=Hagh PE=1 SV=2	GLO2_RAT	34 kDa		0.28	0.62	[]	0	2	2	1	2	2	3	4	1	1	2	2	4	6	1	0	2	0	3	3	2	1	2	2	4	3	2	3	5	3
TRUE	Empty	Histone H4 OS=Rattus norvegicus GN=Hist1h4b PE=1 SV=2	H4_RAT	11 kDa		0.23	0.92	[]	2	2	1	0	4	0	1	1	3	1	4	6	2	0	2	5	2	5	1	0	3	1	4	5	4	9	1	1	1	1
TRUE	Empty	Syntenin-1 OS=Rattus norvegicus GN=Sdcbp PE=1 SV=1	SDCB1_RAT	32 kDa		0.45	0.41	[]	1	0	2	1	2	3	3	3	0	0	2	4	4	2	2	0	2	2	1	0	2	2	2	0	2	0	1	0	0	0
TRUE	Empty	T-cell immunoglobulin and mucin domain-containing protein 2 OS=Rattus norvegicus GN=Timd2 PE=2 SV=1	TIMD2_RAT	39 kDa		0.3	0.39	[]	3	4	2	3	3	1	2	1	2	4	2	3	2	0	2	5	4	6	1	2	1	1	1	2	3	1	2	3	2	1
TRUE	Empty	Elongation factor 2 OS=Rattus norvegicus GN=Eef2 PE=1 SV=4	EF2_RAT	95 kDa		0.79	0.36	[]	0	0	0	1	0	1	5	8	0	0	2	4	8	4	0	0	3	2	2	0	1	2	4	5	0	1	0	0	0	0
TRUE	Empty	LIM and SH3 domain protein 1 OS=Rattus norvegicus GN=Lasp1 PE=1 SV=1	LASP1_RAT	30 kDa		0.72	0.21	[]	0	1	0	1	0	0	3	4	2	4	1	2	3	15	1	0	2	3	2	3	0	0	0	0	3	3	5	5	3	3
TRUE	Empty	Collagen alpha-1(I) chain OS=Rattus norvegicus GN=Col1a1 PE=1 SV=5	CO1A1_RAT	138 kDa		0.57	0.094	[]	3	4	1	1	2	2	1	0	6	5	2	2	0	6	5	2	4	3	3	5	4	5	5	12	0	1	1	1	1	1
TRUE	Empty	Galectin-9 OS=Rattus norvegicus GN=Lgals9 PE=2 SV=2	LEG9_RAT	40 kDa	TRUE	0.27	0.23	[]	6	3	3	3	5	3	4	6	5	7	7	7	6	2	7	0	4	8	7	7	5	7	8	14	4	5	3	3	10	7
TRUE	Empty	Triokinase/FMN cyclase OS=Rattus norvegicus GN=Tkfc PE=1 SV=1	TKFC_RAT	59 kDa		1.1	0.5	[]	0	0	0	0	0	0	10	8	0	0	2	0	12	2	0	0	2	0	1	2	2	0	2	0	0	0	0	0	0	0
TRUE	Empty	Coatomer subunit beta' OS=Rattus norvegicus GN=Copb2 PE=1 SV=3	COPB2_RAT	103 kDa		1.7	0.0001	Control low, D2 low, D4 low, D6 high, D9 low	0	1	0	1	2	1	1	1	0	0	0	0	1	0	0	0	0	0	5	3	10	7	8	9	0	1	0	0	0	0
TRUE	Empty	Fibrinogen beta chain OS=Rattus norvegicus GN=Fgb PE=1 SV=4	FIBB_RAT	54 kDa		1.3	0.41	[]	0	0	1	1	12	11	0	0	0	0	0	0	0	0	1	0	0	0	0	0	0	1	0	0	1	1	14	12	1	1
TRUE	Empty	Acyl-CoA-binding protein OS=Rattus norvegicus GN=Dbi PE=1 SV=3	ACBP_RAT	10 kDa		0.64	0.15	[]	2	4	2	3	3	2	2	3	5	7	1	1	2	0	0	0	2	2	3	0	0	1	0	0	2	0	4	0	1	0
TRUE	Empty	Basigin OS=Rattus norvegicus GN=Bsg PE=1 SV=2	BASI_RAT	42 kDa		0.37	0.43	[]	1	3	3	2	3	1	1	1	6	4	3	5	1	0	2	2	4	3	1	2	1	2	1	0	0	1	1	3	2	1
TRUE	Empty	Fatty acid-binding protein, heart OS=Rattus norvegicus GN=Fabp3 PE=1 SV=2	FABPH_RAT	15 kDa		0.26	0.72	[]	1	1	1	4	0	2	1	1	5	1	2	5	1	2	2	2	1	0	3	5	3	3	0	0	0	3	3	3	1	4
TRUE	Empty	Furin OS=Rattus norvegicus GN=Furin PE=1 SV=1	FURIN_RAT	87 kDa		0.67	0.24	[]	1	1	5	6	3	3	0	1	0	1	1	2	1	0	2	2	4	3	1	0	3	3	0	0	1	0	0	1	0	1
TRUE	Empty	Charged multivesicular body protein 5 OS=Rattus norvegicus GN=Chmp5 PE=2 SV=1	CHMP5_RAT	25 kDa		0.99	0.094	[]	1	1	4	4	1	1	2	1	2	0	2	4	1	0	0	0	2	2	0	0	1	0	0	0	0	0	0	0	0	0
TRUE	Empty	Beta-hexosaminidase subunit beta OS=Rattus norvegicus GN=Hexb PE=2 SV=1	HEXB_RAT	62 kDa		0.89	0.05	Control high, D2 low, D4 low, D6 low, D9 low	1	1	4	6	5	5	1	1	1	1	1	2	1	0	0	0	2	3	1	2	1	1	2	2	0	0	0	0	0	0
TRUE	Empty	Tyrosine-protein kinase receptor TYRO3 OS=Rattus norvegicus GN=Tyro3 PE=1 SV=1	TYRO3_RAT	96 kDa		0.37	0.003	Control high, D2 high, D4 low, D6 low, D9 low	1	2	2	2	0	3	2	2	2	1	2	3	1	2	2	0	2	0	1	0	1	1	1	0	2	1	1	1	0	3
TRUE	Empty	Fatty acid-binding protein, brain OS=Rattus norvegicus GN=Fabp7 PE=1 SV=2	FABP7_RAT	15 kDa		1.1	0.0031	Control low, D2 low, D4 low, D6 high, D9 low	0	0	0	0	0	0	1	0	3	4	2	4	0	0	2	5	1	0	4	15	6	5	8	12	0	0	4	3	2	6
TRUE	Empty	UMP-CMP kinase OS=Rattus norvegicus GN=Cmpk1 PE=1 SV=2	KCY_RAT	22 kDa		0.56	0.14	[]	1	0	0	1	1	0	4	5	1	0	4	3	4	0	1	0	2	3	4	2	2	0	1	0	1	5	2	3	4	4
TRUE	Empty	Sodium-dependent neutral amino acid transporter B(0)AT3 OS=Rattus norvegicus GN=Slc6a18 PE=2 SV=1	S6A18_RAT	70 kDa		0.83	0.33	[]	0	0	0	1	0	0	5	6	0	0	2	3	7	2	0	0	4	3	1	0	2	0	1	0	4	1	0	0	0	0
TRUE	Empty	Transitional endoplasmic reticulum ATPase OS=Rattus norvegicus GN=Vcp PE=1 SV=3	TERA_RAT	89 kDa		0.73	0.4	[]	0	0	0	1	0	0	4	5	0	0	2	2	6	2	0	0	4	5	4	2	0	0	8	5	2	1	0	0	1	0
TRUE	Empty	Atrial natriuretic peptide-converting enzyme OS=Rattus norvegicus GN=Corin PE=1 SV=2	CORIN_RAT	123 kDa		0.72	0.43	[]	1	0	2	1	0	0	1	0	1	0	0	0	1	0	1	0	2	0	0	0	1	1	0	0	0	0	0	0	0	0
TRUE	Empty	Phosphotriesterase-related protein OS=Rattus norvegicus GN=Pter PE=2 SV=2	PTER_RAT	39 kDa		0.67	0.5	[]	0	0	1	1	0	2	3	4	1	1	2	1	4	11	1	0	2	3	6	10	1	1	2	0	3	1	0	0	0	0
TRUE	Empty	Cluster of Ras-related protein Rab-11B OS=Rattus norvegicus GN=Rab11b PE=1 SV=4 (RB11B_RAT)	RB11B_RAT [2]	24 kDa	TRUE	0.56	0.43	[]	0	0	0	0	0	0	4	4	0	0	2	3	3	4	0	0	3	3	4	5	2	1	3	0	3	6	2	0	1	1
TRUE	Empty	Sodium/potassium-transporting ATPase subunit beta-1 OS=Rattus norvegicus GN=Atp1b1 PE=1 SV=1	AT1B1_RAT	35 kDa		0.32	0.39	[]	5	2	2	2	2	2	2	0	5	1	2	5	1	2	1	2	3	0	1	0	1	0	2	2	2	1	1	0	3	1
TRUE	Empty	Legumain OS=Rattus norvegicus GN=Lgmn PE=1 SV=1	LGMN_RAT	49 kDa		0.49	0.18	[]	3	2	2	5	1	1	1	1	2	1	2	4	1	2	1	2	1	6	0	0	1	1	1	0	3	1	0	0	3	0
TRUE	Empty	Aspartate aminotransferase, cytoplasmic OS=Rattus norvegicus GN=Got1 PE=1 SV=3	AATC_RAT	46 kDa		0.47	0.79	[]	0	0	2	2	0	2	4	5	0	0	1	1	3	2	0	0	1	2	2	0	5	3	1	0	1	1	0	0	0	0
TRUE	Empty	Hydroxyacid oxidase 2 OS=Rattus norvegicus GN=Hao2 PE=1 SV=2	HAOX2_RAT	39 kDa		0.66	0.36	[]	0	0	1	1	0	0	5	3	0	0	3	1	4	2	0	0	4	2	2	3	2	1	2	0	1	1	0	0	0	0
TRUE	Empty	Platelet-derived growth factor receptor alpha OS=Rattus norvegicus GN=Pdgfra PE=1 SV=2	PGFRA_RAT	123 kDa	TRUE	0.54	0.07	[]	2	3	1	1	2	2	1	1	1	4	2	2	2	0	1	2	3	3	1	0	1	1	0	0	2	0	0	1	1	0
TRUE	Empty	Annexin A2 OS=Rattus norvegicus GN=Anxa2 PE=1 SV=2	ANXA2_RAT	39 kDa		0.57	0.16	[]	0	2	1	1	0	0	1	1	0	0	2	3	1	0	4	2	2	3	1	0	3	0	1	0	3	1	2	3	3	3
TRUE	Empty	L-lactate dehydrogenase A chain OS=Rattus norvegicus GN=Ldha PE=1 SV=1	LDHA_RAT	36 kDa	TRUE	0.41	0.57	[]	0	2	1	3	3	2	4	3	0	1	2	2	4	2	0	0	2	3	1	0	3	3	4	0	3	0	0	0	0	0
TRUE	Empty	Retinol-binding protein 4 OS=Rattus norvegicus GN=Rbp4 PE=1 SV=1	RET4_RAT	23 kDa		0.7	0.0015	Control high, D2 low, D4 low, D6 low, D9 low	6	5	4	3	5	5	1	1	2	1	2	1	1	0	4	0	4	0	1	2	1	1	1	2	2	1	1	1	3	1
TRUE	Empty	Amyloid-like protein 2 OS=Rattus norvegicus GN=Aplp2 PE=1 SV=2	APLP2_RAT	87 kDa	TRUE	0.3	0.82	[]	1	1	1	1	0	1	1	1	5	3	1	1	1	0	2	2	2	0	1	0	2	1	2	0	0	0	2	1	3	1
TRUE	Empty	Frizzled-1 OS=Rattus norvegicus GN=Fzd1 PE=1 SV=1	FZD1_RAT	71 kDa		0.63	0.026	Control high, D2 high, D4 high, D6 low, D9 low	2	4	2	3	3	3	2	1	3	4	2	0	2	2	4	5	2	3	1	0	0	0	1	0	1	0	1	3	1	0
TRUE	Empty	Cluster of Ras-related protein Rab-14 OS=Rattus norvegicus GN=Rab14 PE=1 SV=3 (RAB14_RAT)	RAB14_RAT [8]	24 kDa	TRUE	0.83	0.56	[]	0	1	1	1	0	0	4	4	0	0	2	2	6	4	0	0	2	0	0	0	0	0	4	2	0	0	0	0	0	0
TRUE	Empty	Adhesion G protein-coupled receptor L1 OS=Rattus norvegicus GN=Adgrl1 PE=1 SV=1	AGRL1_RAT	167 kDa		0.59	0.0057	Control high, D2 low, D4 low, D6 low, D9 low	5	2	3	3	4	4	1	1	2	1	1	2	1	0	2	0	1	2	1	0	5	1	2	0	1	0	2	1	1	1
TRUE	Empty	Acidic mammalian chitinase OS=Rattus norvegicus GN=Chia PE=2 SV=1	CHIA_RAT	52 kDa		1.8	< 0.00010	Control low, D2 low, D4 low, D6 low, D9 high	0	1	1	1	0	0	0	0	1	1	0	0	1	0	0	0	2	2	0	0	0	0	0	0	5	9	6	8	9	10
TRUE	Empty	Dihydropteridine reductase OS=Rattus norvegicus GN=Qdpr PE=1 SV=1	DHPR_RAT	26 kDa		0.45	0.83	[]	0	1	1	1	1	1	5	6	0	0	1	1	4	6	0	0	1	2	6	7	2	3	0	0	3	3	0	0	0	1
TRUE	Empty	Protein S100-A8 OS=Rattus norvegicus GN=S100a8 PE=1 SV=3	S10A8_RAT	10 kDa		0.53	0.75	[]	2	2	2	2	2	1	0	1	7	0	0	0	0	0	7	10	2	2	0	0	2	3	0	0	0	0	3	4	1	1
TRUE	Empty	CD276 antigen OS=Rattus norvegicus GN=Cd276 PE=2 SV=1	CD276_RAT	34 kDa		0.53	0.35	[]	3	1	0	1	1	3	2	1	5	4	3	4	1	0	2	0	3	0	1	0	2	1	0	0	1	0	6	4	1	1
TRUE	Empty	Alpha-lactalbumin OS=Rattus norvegicus GN=Lalba PE=1 SV=1	LALBA_RAT	18 kDa		0.62	0.31	[]	5	6	1	1	1	2	2	1	6	7	2	2	1	0	1	0	2	0	2	2	2	2	3	0	0	0	3	0	1	0
TRUE	Empty	C4b-binding protein alpha chain OS=Rattus norvegicus GN=C4bpa PE=2 SV=1	C4BPA_RAT	62 kDa		0.95	0.031	Control low, D2 low, D4 low, D6 high, D9 low	1	1	0	0	1	1	0	1	1	1	2	3	1	0	0	0	2	2	2	2	4	5	5	7	1	0	0	0	1	3
TRUE	Empty	Monoglyceride lipase OS=Rattus norvegicus GN=Mgll PE=1 SV=1	MGLL_RAT	33 kDa		0.99	0.6	[]	0	0	0	0	0	0	9	5	0	0	0	1	8	9	0	0	2	0	1	0	0	1	1	0	3	1	0	0	0	0
TRUE	Empty	Coxsackievirus and adenovirus receptor homolog OS=Rattus norvegicus GN=Cxadr PE=1 SV=2	CXAR_RAT	40 kDa		0.4	0.073	[]	3	2	2	3	3	3	3	1	1	3	1	2	3	2	4	2	0	2	1	2	2	1	2	0	2	1	1	1	0	0
TRUE	Empty	Out at first protein homolog OS=Rattus norvegicus GN=Oaf PE=2 SV=1	OAF_RAT	32 kDa		0.42	0.13	[]	3	3	2	3	3	2	1	1	2	3	3	2	1	0	2	2	2	3	0	2	1	1	0	0	2	0	4	1	1	1
TRUE	Empty	Phospholipase D3 OS=Rattus norvegicus GN=Pld3 PE=2 SV=1	PLD3_RAT	54 kDa		0.65	0.18	[]	1	1	4	5	2	3	0	1	1	1	4	1	2	0	1	0	2	0	1	0	2	3	3	0	1	0	0	0	0	1
TRUE	Empty	10 kDa heat shock protein, mitochondrial OS=Rattus norvegicus GN=Hspe1 PE=1 SV=3	CH10_RAT	11 kDa		0.5	0.34	[]	0	1	0	1	0	1	0	1	2	3	2	2	1	2	1	0	2	2	1	2	0	0	1	0	0	0	2	1	2	1
TRUE	Empty	Cluster of Guanine nucleotide-binding protein G(k) subunit alpha OS=Rattus norvegicus GN=Gnai3 PE=1 SV=3 (GNAI3_RAT)	GNAI3_RAT [4]	41 kDa	TRUE	0.68	0.64	[]	0	0	0	1	0	0	6	6	0	0	2	1	4	4	0	0	3	2	1	0	0	0	3	5	3	1	0	0	0	0
TRUE	Empty	Ig gamma-2C chain C region OS=Rattus norvegicus PE=2 SV=1	IGG2C_RAT	37 kDa		0.41	0.74	[]	0	0	1	1	2	4	3	1	0	0	2	3	1	0	0	0	3	2	3	3	1	2	2	0	5	6	1	1	1	1
TRUE	Empty	Myosin light polypeptide 6 OS=Rattus norvegicus GN=Myl6 PE=1 SV=3	MYL6_RAT	17 kDa		0.66	0.019	Control low, D2 high, D4 high, D6 low, D9 high	0	0	0	0	0	0	2	4	2	4	1	4	2	2	2	0	3	0	2	3	2	0	0	0	2	0	3	1	2	3
TRUE	Empty	Unconventional myosin-Id OS=Rattus norvegicus GN=Myo1d PE=1 SV=3	MYO1D_RAT	116 kDa		1.1	0.23	[]	0	0	1	0	0	0	3	4	0	0	2	2	4	2	0	0	2	2	0	0	0	0	3	0	0	0	0	0	0	0
TRUE	Empty	PP1RA_RAT-DECOY	PP1RA_RAT-DECOY	?		0.22	0.89	[]	2	1	1	0	1	2	1	1	1	1	2	1	1	0	1	2	0	0	1	0	1	2	2	2	1	1	0	0	1	1
TRUE	Empty	BMP and activin membrane-bound inhibitor homolog OS=Rattus norvegicus GN=Bambi PE=2 SV=1	BAMBI_RAT	29 kDa		0.72	0.037	Control high, D2 high, D4 high, D6 low, D9 low	2	4	2	4	3	5	1	0	2	5	2	1	1	0	2	2	2	5	1	0	0	0	0	0	2	0	1	1	2	0
TRUE	Empty	Glypican-3 OS=Rattus norvegicus GN=Gpc3 PE=1 SV=1	GPC3_RAT	67 kDa		0.92	0.081	[]	1	3	4	5	1	3	2	1	0	1	2	2	1	0	1	0	1	0	0	0	3	3	0	0	0	0	0	0	0	0
TRUE	Empty	Beta-hexosaminidase subunit alpha OS=Rattus norvegicus GN=Hexa PE=2 SV=1	HEXA_RAT	61 kDa		1.1	0.08	[]	1	0	5	4	5	5	2	3	0	0	1	0	1	0	0	0	1	2	0	0	2	1	0	2	0	0	0	0	0	0
TRUE	Empty	ATP synthase subunit alpha, mitochondrial OS=Rattus norvegicus GN=Atp5a1 PE=1 SV=2	ATPA_RAT	60 kDa		1.1	0.046	Control low, D2 low, D4 low, D6 high, D9 low	0	0	0	0	0	0	3	1	0	0	3	3	3	0	0	0	1	2	5	5	0	2	4	9	1	1	1	1	0	0
TRUE	Empty	Insulin-like growth factor-binding protein 3 OS=Rattus norvegicus GN=Igfbp3 PE=1 SV=2	IBP3_RAT	32 kDa		0.29	0.37	[]	0	2	2	1	0	2	1	1	2	3	2	3	1	2	4	0	2	5	1	3	2	1	0	0	2	1	2	3	2	3
TRUE	Empty	Pyruvate kinase PKM OS=Rattus norvegicus GN=Pkm PE=1 SV=3	KPYM_RAT	58 kDa	TRUE	0.42	0.66	[]	1	0	0	3	0	1	3	3	1	0	0	1	3	2	0	0	3	5	1	2	2	1	2	2	3	1	0	1	0	0
TRUE	Empty	Lysosome-associated membrane glycoprotein 1 OS=Rattus norvegicus GN=Lamp1 PE=1 SV=1	LAMP1_RAT	44 kDa		0.54	0.047	Control low, D2 high, D4 high, D6 high, D9 high	0	0	0	2	0	0	1	1	5	5	2	4	1	4	2	2	2	3	1	3	4	3	2	5	3	0	1	3	2	1
TRUE	Empty	Protein S100-A9 OS=Rattus norvegicus GN=S100a9 PE=1 SV=3	S10A9_RAT	13 kDa		0.75	0.57	[]	0	1	0	0	0	1	0	0	3	4	0	0	1	0	7	2	2	0	0	0	2	0	0	0	0	0	2	1	1	3
TRUE	Empty	Collectrin OS=Rattus norvegicus GN=Tmem27 PE=1 SV=2	TMM27_RAT	25 kDa		0.4	0.5	[]	2	0	1	1	1	0	5	3	2	1	1	1	3	2	0	0	2	2	1	2	1	1	0	0	3	0	2	0	1	1
TRUE	Empty	Isopentenyl-diphosphate Delta-isomerase 1 OS=Rattus norvegicus GN=Idi1 PE=2 SV=2	IDI1_RAT	26 kDa		1.5	< 0.00010	Control low, D2 low, D4 low, D6 high, D9 low	0	0	0	0	0	0	1	1	1	1	2	0	0	0	0	0	0	0	5	3	7	5	4	9	0	0	4	1	1	1
TRUE	Empty	Cofilin-1 OS=Rattus norvegicus GN=Cfl1 PE=1 SV=3	COF1_RAT	19 kDa		0.83	0.44	[]	0	1	0	1	0	0	5	5	0	1	2	1	3	9	0	0	2	0	1	0	0	1	1	0	0	0	2	0	2	0
TRUE	Empty	Protein disulfide-isomerase A4 OS=Rattus norvegicus GN=Pdia4 PE=1 SV=2	PDIA4_RAT	73 kDa		0.73	0.0031	Control low, D2 low, D4 low, D6 high, D9 low	1	1	0	2	1	1	0	0	2	1	2	2	1	0	0	2	2	2	2	5	2	6	4	9	2	3	2	4	2	4
TRUE	Empty	Acid ceramidase OS=Rattus norvegicus GN=Asah1 PE=2 SV=1	ASAH1_RAT	44 kDa		0.35	0.53	[]	3	3	2	1	2	1	2	2	1	1	2	2	3	2	0	0	1	2	1	0	0	3	1	0	3	1	0	1	0	0
TRUE	Empty	Lactadherin OS=Rattus norvegicus GN=Mfge8 PE=2 SV=1	MFGM_RAT	47 kDa		0.35	0.28	[]	2	2	2	1	0	2	1	1	1	3	2	0	1	4	4	2	2	2	2	2	2	1	0	0	2	0	2	1	2	4
TRUE	Empty	Frizzled-8 OS=Rattus norvegicus GN=Fzd8 PE=2 SV=1	FZD8_RAT	73 kDa		0.32	0.44	[]	2	2	2	1	0	1	1	1	3	3	2	2	2	2	1	5	2	3	1	0	1	0	1	5	1	1	3	0	3	0
TRUE	Empty	Major prion protein OS=Rattus norvegicus GN=Prnp PE=1 SV=2	PRIO_RAT	28 kDa		0.36	0.16	[]	1	2	0	1	1	1	2	2	2	3	2	4	2	6	2	0	2	2	1	3	2	3	2	2	2	1	2	1	1	0
TRUE	Empty	Retinol-binding protein 1 OS=Rattus norvegicus GN=Rbp1 PE=1 SV=2	RET1_RAT	16 kDa		2	< 0.00010	Control low, D2 low, D4 low, D6 high, D9 low	0	0	1	1	0	1	0	0	0	0	0	0	1	0	0	0	0	0	10	3	6	6	8	9	0	0	2	0	0	0
TRUE	Empty	Eosinophil cationic protein OS=Rattus norvegicus GN=Rnase3 PE=2 SV=1	ECP_RAT	18 kDa		0.79	0.032	Control low, D2 low, D4 low, D6 low, D9 high	2	2	0	0	1	1	0	0	1	3	1	1	0	0	1	0	2	0	1	0	2	2	1	0	4	0	3	5	2	4
TRUE	Empty	Cluster of Aldose reductase OS=Rattus norvegicus GN=Akr1b1 PE=1 SV=3 (ALDR_RAT)	ALDR_RAT [2]	36 kDa	TRUE	0.34	0.64	[]	1	1	5	1	1	2	2	1	0	0	3	3	3	2	1	0	2	2	2	0	1	0	1	2	1	1	2	0	0	0
TRUE	Empty	4-trimethylaminobutyraldehyde dehydrogenase OS=Rattus norvegicus GN=Aldh9a1 PE=1 SV=1	AL9A1_RAT	54 kDa		0.74	0.72	[]	0	0	0	0	0	0	4	5	0	0	1	1	6	2	0	0	1	0	2	3	0	0	0	0	1	3	0	0	0	0
TRUE	Empty	Transketolase OS=Rattus norvegicus GN=Tkt PE=1 SV=1	TKT_RAT	68 kDa		0.65	0.65	[]	0	0	2	2	1	0	5	3	0	0	1	0	5	2	0	0	1	0	2	0	4	2	2	0	0	0	0	0	0	0
TRUE	Empty	Ubiquitin-like modifier-activating enzyme 1 OS=Rattus norvegicus GN=Uba1 PE=1 SV=1	UBA1_RAT	118 kDa		1.1	0.39	[]	0	0	0	0	0	0	1	1	0	3	0	0	1	2	0	0	0	0	1	0	1	0	0	0	0	0	0	0	0	0
TRUE	Empty	Endothelial protein C receptor OS=Rattus norvegicus GN=Procr PE=2 SV=1	EPCR_RAT	27 kDa		0.39	0.59	[]	0	1	2	1	1	0	0	1	2	3	2	1	2	0	2	5	1	2	1	0	2	1	1	0	3	3	2	0	1	0
TRUE	Empty	Hyaluronidase-1 OS=Rattus norvegicus GN=Hyal1 PE=2 SV=1	HYAL1_RAT	51 kDa		0.51	0.18	[]	2	2	2	3	4	0	2	1	0	0	3	2	2	0	0	0	1	0	2	0	3	0	1	0	1	1	0	0	2	1
TRUE	Empty	Oncoprotein-induced transcript 3 protein OS=Rattus norvegicus GN=Oit3 PE=2 SV=1	OIT3_RAT	60 kDa		0.86	0.004	Control low, D2 low, D4 low, D6 low, D9 high	0	0	0	1	1	0	0	0	1	3	2	1	0	0	1	0	2	0	3	0	2	2	2	0	3	1	2	4	3	4
TRUE	Empty	Leukocyte surface antigen CD47 OS=Rattus norvegicus GN=Cd47 PE=1 SV=1	CD47_RAT	33 kDa		0.26	0.4	[]	2	2	2	2	1	1	1	1	3	3	1	3	2	0	2	0	2	0	1	0	2	0	2	2	2	1	2	0	3	0
TRUE	Empty	Cluster of Hemoglobin subunit beta-1 OS=Rattus norvegicus GN=Hbb PE=1 SV=3 (HBB1_RAT)	HBB1_RAT [2]	16 kDa	TRUE	1.3	0.54	[]	0	0	0	1	15	18	0	0	1	1	2	2	1	2	1	0	0	0	1	3	0	0	0	0	0	0	1	1	0	0
TRUE	Empty	Ciliary neurotrophic factor receptor subunit alpha OS=Rattus norvegicus GN=Cntfr PE=2 SV=2	CNTFR_RAT	41 kDa		0.42	0.24	[]	0	2	2	2	1	3	1	1	3	1	4	2	0	2	1	0	2	5	1	0	1	1	0	0	2	1	1	3	2	1
TRUE	Empty	Ketimine reductase mu-crystallin OS=Rattus norvegicus GN=Crym PE=1 SV=1	CRYM_RAT	34 kDa		0.64	0.8	[]	0	0	2	2	1	1	5	3	0	0	0	0	5	9	0	0	1	0	4	8	1	1	0	0	0	1	0	0	0	0
TRUE	Empty	Growth/differentiation factor 15 OS=Rattus norvegicus GN=Gdf15 PE=3 SV=1	GDF15_RAT	33 kDa		0.47	0.19	[]	2	2	2	2	0	0	1	1	0	1	2	2	1	0	1	0	2	0	0	2	0	0	1	0	1	1	1	3	1	3
TRUE	Empty	4F2 cell-surface antigen heavy chain OS=Rattus norvegicus GN=Slc3a2 PE=1 SV=1	4F2_RAT	58 kDa		0.86	0.36	[]	1	0	2	1	1	0	1	0	0	0	2	1	0	0	0	0	1	0	0	0	2	1	0	0	0	0	0	0	0	0
TRUE	Empty	Annexin A5 OS=Rattus norvegicus GN=Anxa5 PE=1 SV=3	ANXA5_RAT	36 kDa		0.53	0.26	[]	2	0	1	0	1	0	2	1	1	3	2	3	1	0	1	0	2	0	1	0	3	2	0	0	1	1	1	0	1	0
TRUE	Empty	Syndecan-4 OS=Rattus norvegicus GN=Sdc4 PE=1 SV=1	SDC4_RAT	22 kDa		0.79	0.17	[]	0	2	4	1	4	4	1	1	0	0	2	1	0	0	0	0	2	0	1	0	4	2	2	0	1	1	0	0	0	0
TRUE	Empty	Ectonucleoside triphosphate diphosphohydrolase 5 OS=Rattus norvegicus GN=Entpd5 PE=2 SV=1	ENTP5_RAT	47 kDa		0.8	0.19	[]	1	1	0	1	1	0	3	3	0	0	2	0	3	4	0	0	0	2	1	7	3	2	3	0	0	0	0	0	0	0
TRUE	Empty	Hemoglobin subunit alpha-1/2 OS=Rattus norvegicus GN=Hba1 PE=1 SV=3	HBA_RAT	15 kDa		1.8	0.4	[]	0	0	0	2	15	13	0	0	1	1	2	2	0	0	0	0	0	0	0	0	0	0	0	0	0	0	0	0	0	0
TRUE	Empty	Peflin OS=Rattus norvegicus GN=Pef1 PE=2 SV=1	PEF1_RAT	30 kDa		0.7	0.54	[]	1	1	1	0	3	0	2	2	0	0	0	0	1	2	0	0	1	0	0	0	0	0	0	0	1	1	0	0	0	0
TRUE	Empty	Metalloproteinase inhibitor 1 OS=Rattus norvegicus GN=Timp1 PE=1 SV=2	TIMP1_RAT	24 kDa		0.44	0.85	[]	1	0	3	3	1	0	1	1	0	0	2	3	1	0	1	0	7	6	0	0	0	0	5	2	1	1	3	0	3	4
TRUE	Empty	Aspartoacylase OS=Rattus norvegicus GN=Aspa PE=1 SV=2	ACY2_RAT	35 kDa		0.75	0.79	[]	0	0	0	1	0	1	5	5	0	0	0	0	4	2	0	0	0	0	5	3	1	0	0	0	1	0	0	0	0	0
TRUE	Empty	Coactosin-like protein OS=Rattus norvegicus GN=Cotl1 PE=1 SV=1	COTL1_RAT	16 kDa		0.46	0.86	[]	1	0	0	1	0	0	2	3	0	0	0	2	3	4	0	0	1	0	1	3	1	0	0	0	1	1	0	0	2	0
TRUE	Empty	Cystatin-B OS=Rattus norvegicus GN=Cstb PE=1 SV=1	CYTB_RAT	11 kDa		1.4	0.00015	Control low, D2 low, D4 low, D6 high, D9 low	0	0	0	0	0	0	1	3	1	0	1	1	1	0	0	0	2	0	4	7	5	8	2	5	0	0	0	1	1	1
TRUE	Empty	Nitrilase homolog 1 OS=Rattus norvegicus GN=Nit1 PE=2 SV=1	NIT1_RAT	32 kDa		0.92	0.58	[]	0	0	0	1	0	0	2	6	0	0	2	0	5	6	0	0	2	0	2	2	0	0	0	0	2	0	0	0	0	0
TRUE	Empty	Thy-1 membrane glycoprotein OS=Rattus norvegicus GN=Thy1 PE=1 SV=1	THY1_RAT	18 kDa		0.72	0.11	[]	2	1	0	0	0	0	0	1	3	0	0	2	1	2	4	0	1	2	1	0	1	2	0	0	0	0	0	0	0	0
TRUE	Empty	Cluster of Sodium/potassium-transporting ATPase subunit alpha-1 OS=Rattus norvegicus GN=Atp1a1 PE=1 SV=1 (AT1A1_RAT)	AT1A1_RAT [2]	113 kDa	TRUE	1.1	0.19	[]	0	0	1	3	0	1	2	2	0	0	2	5	1	0	0	0	0	0	0	0	2	0	3	0	0	0	0	0	0	0
TRUE	Empty	Transmembrane protein 132A OS=Rattus norvegicus GN=Tmem132a PE=1 SV=1	T132A_RAT	111 kDa		0.66	0.37	[]	0	0	3	2	1	5	1	1	0	0	0	0	3	6	0	0	4	0	1	0	3	1	2	2	3	0	1	0	0	0
TRUE	Empty	Frizzled-2 OS=Rattus norvegicus GN=Fzd2 PE=1 SV=1	FZD2_RAT	64 kDa		0.44	0.069	[]	1	1	1	1	1	0	1	1	5	3	2	3	1	2	4	0	2	2	1	2	1	1	1	0	3	1	2	0	2	3
TRUE	Empty	Calreticulin OS=Rattus norvegicus GN=Calr PE=1 SV=1	CALR_RAT	48 kDa		0.93	0.11	[]	0	0	0	1	0	0	1	1	0	0	2	2	1	0	0	0	2	3	1	7	2	1	2	2	0	0	0	0	1	3
TRUE	Empty	Kin of IRRE-like protein 1 OS=Rattus norvegicus GN=Kirrel PE=1 SV=2	KIRR1_RAT	87 kDa		0.4	0.44	[]	5	1	2	2	1	2	0	0	2	5	2	2	1	2	5	0	2	2	1	0	2	2	0	0	1	0	1	1	1	1
TRUE	Empty	Epididymal-specific lipocalin-5 OS=Rattus norvegicus GN=Lcn5 PE=1 SV=2	LCN5_RAT	21 kDa		1	0.46	[]	0	0	0	0	0	0	0	0	0	0	0	0	0	0	0	0	7	3	0	0	0	0	5	9	6	9	0	0	4	3
TRUE	Empty	Protein NOV homolog OS=Rattus norvegicus GN=Nov PE=1 SV=1	NOV_RAT	39 kDa		0.5	0.53	[]	1	2	2	1	2	1	1	1	2	1	0	0	1	2	4	5	1	0	4	5	0	0	4	2	1	1	0	0	0	1
TRUE	Empty	Protein kinase C and casein kinase substrate in neurons 2 protein OS=Rattus norvegicus GN=Pacsin2 PE=1 SV=2	PACN2_RAT	56 kDa		0.62	0.5	[]	0	0	0	0	0	0	3	4	0	0	1	3	3	2	0	0	2	0	1	3	0	0	1	2	0	0	0	3	0	3
TRUE	Empty	Translationally-controlled tumor protein OS=Rattus norvegicus GN=Tpt1 PE=1 SV=1	TCTP_RAT	19 kDa		0.46	0.67	[]	0	0	2	1	1	1	1	3	0	0	0	0	3	4	1	0	1	2	1	2	2	1	0	0	2	0	0	0	1	1
TRUE	Empty	Fractalkine OS=Rattus norvegicus GN=Cx3cl1 PE=2 SV=3	X3CL1_RAT	42 kDa		0.77	0.039	Control low, D2 low, D4 high, D6 low, D9 high	0	0	0	1	0	2	0	0	1	3	2	1	1	0	2	2	1	3	1	0	0	0	1	0	2	1	3	3	4	3
TRUE	Empty	Alpha-aminoadipic semialdehyde dehydrogenase OS=Rattus norvegicus GN=Aldh7a1 PE=1 SV=2	AL7A1_RAT	59 kDa		0.64	0.65	[]	0	0	2	1	1	1	3	3	0	0	1	1	5	2	0	0	1	0	1	0	2	1	2	0	0	0	0	0	0	0
TRUE	Empty	Isoaspartyl peptidase/L-asparaginase OS=Rattus norvegicus GN=Asrgl1 PE=1 SV=1	ASGL1_RAT	34 kDa		0.56	0.83	[]	0	0	0	0	0	0	1	3	0	0	2	1	3	4	0	0	0	0	1	5	0	0	0	0	3	3	0	0	1	0
TRUE	Empty	Acid sphingomyelinase-like phosphodiesterase 3a OS=Rattus norvegicus GN=Smpdl3a PE=2 SV=1	ASM3A_RAT	50 kDa		0.7	0.074	[]	2	3	4	2	1	1	1	1	0	1	2	2	0	2	0	0	1	2	2	0	2	1	0	0	1	0	0	0	0	0
TRUE	Empty	Integrin beta-1 OS=Rattus norvegicus GN=Itgb1 PE=2 SV=1	ITB1_RAT	88 kDa		0.97	0.021	Control low, D2 high, D4 low, D6 low, D9 low	1	1	2	1	1	1	1	1	6	4	4	4	2	0	0	2	2	2	0	0	0	0	1	0	1	0	0	1	0	0
TRUE	Empty	TGF-beta receptor type-1 OS=Rattus norvegicus GN=Tgfbr1 PE=1 SV=1	TGFR1_RAT	56 kDa		0.28	0.81	[]	2	1	0	1	1	0	0	0	2	4	2	1	1	0	1	5	2	0	2	0	0	0	1	2	2	1	1	3	0	3
TRUE	Empty	Ephrin-B1 OS=Rattus norvegicus GN=Efnb1 PE=1 SV=1	EFNB1_RAT	38 kDa		0.6	0.046	Control high, D2 high, D4 low, D6 high, D9 high	1	2	2	1	0	1	1	1	0	4	2	2	0	0	0	0	0	0	1	2	0	1	1	0	3	0	2	0	2	1
TRUE	Empty	7,8-dihydro-8-oxoguanine triphosphatase OS=Rattus norvegicus GN=Nudt1 PE=1 SV=1	8ODP_RAT	18 kDa		0.86	0.06	[]	0	1	1	1	0	2	2	1	0	0	1	0	1	0	2	2	0	0	1	3	2	2	4	7	2	0	1	0	2	1
TRUE	Empty	Isoamyl acetate-hydrolyzing esterase 1 homolog OS=Rattus norvegicus GN=Iah1 PE=2 SV=2	IAH1_RAT	28 kDa		0.74	0.56	[]	0	0	0	2	0	0	2	2	0	0	0	1	3	2	0	0	1	0	4	3	2	0	1	0	1	0	0	0	0	0
TRUE	Empty	Na(+)/H(+) exchange regulatory cofactor NHE-RF2 OS=Rattus norvegicus GN=Slc9a3r2 PE=1 SV=1	NHRF2_RAT	37 kDa		0.72	0.22	[]	0	0	1	2	0	1	1	0	3	5	2	5	1	0	2	0	1	6	1	0	1	2	1	2	0	0	1	0	0	1
TRUE	Empty	Vitamin K-dependent protein S OS=Rattus norvegicus GN=Pros1 PE=2 SV=1	PROS_RAT	75 kDa		0.85	0.23	[]	2	2	2	3	1	0	1	0	0	0	1	0	1	0	0	0	2	3	0	0	2	0	4	0	0	0	0	0	0	0
TRUE	Empty	Synaptic vesicle membrane protein VAT-1 homolog OS=Rattus norvegicus GN=Vat1 PE=1 SV=1	VAT1_RAT	43 kDa		0.57	0.75	[]	0	0	0	1	2	1	2	2	0	0	0	0	4	4	0	0	0	2	1	0	2	0	3	2	1	1	0	0	0	0
TRUE	Empty	Filamin-C OS=Rattus norvegicus GN=Flnc PE=1 SV=1	FLNC_RAT	291 kDa		0.6	0.48	[]	5	1	0	1	0	0	1	1	2	3	1	2	0	0	0	0	2	2	1	2	1	1	2	0	1	0	0	0	0	0
TRUE	Empty	Protein disulfide-isomerase A3 OS=Rattus norvegicus GN=Pdia3 PE=1 SV=2	PDIA3_RAT	57 kDa		0.34	0.38	[]	1	2	1	1	0	0	1	1	1	3	2	3	1	2	1	2	3	3	1	2	1	1	1	5	1	1	2	3	2	3
TRUE	Empty	Cysteine-rich secretory protein 1 OS=Rattus norvegicus GN=Crisp1 PE=2 SV=1	CRIS1_RAT	28 kDa		0.84	0.38	[]	0	0	2	1	0	1	1	1	0	0	1	1	0	0	0	0	3	8	1	2	0	0	1	5	4	8	0	0	6	7
TRUE	Empty	Lactoylglutathione lyase OS=Rattus norvegicus GN=Glo1 PE=1 SV=3	LGUL_RAT	21 kDa		0.22	0.92	[]	0	1	2	0	0	0	1	1	0	0	2	1	3	0	0	0	2	0	1	0	1	0	2	0	1	0	1	0	1	0
TRUE	Empty	Unconventional myosin-Ic OS=Rattus norvegicus GN=Myo1c PE=1 SV=2	MYO1C_RAT	120 kDa		1.4	0.32	[]	0	0	1	0	0	0	5	5	0	0	2	1	6	0	0	0	1	0	0	0	0	0	0	0	0	0	0	0	0	0
TRUE	Empty	Neuropilin-1 OS=Rattus norvegicus GN=Nrp1 PE=1 SV=1	NRP1_RAT	103 kDa		0.88	0.31	[]	1	1	2	3	1	0	2	3	0	0	0	1	1	0	0	0	0	2	1	0	1	1	0	0	0	0	0	0	0	0
TRUE	Empty	Carbonic anhydrase 3 OS=Rattus norvegicus GN=Ca3 PE=1 SV=3	CAH3_RAT	29 kDa		2.2	0.019	Control low, D2 low, D4 low, D6 high, D9 low	0	0	0	0	0	0	0	0	0	0	0	0	0	0	0	0	0	0	10	11	2	0	8	9	0	0	0	0	0	0
TRUE	Empty	Heparin cofactor 2 OS=Rattus norvegicus GN=Serpind1 PE=1 SV=1	HEP2_RAT	55 kDa		1.1	0.074	[]	1	1	2	4	2	4	1	1	0	0	2	2	0	0	0	0	0	0	0	0	0	0	0	0	1	0	2	4	0	0
TRUE	Empty	Seminal vesicle secretory protein 5 OS=Rattus norvegicus GN=Svs5 PE=2 SV=1	SVS5_RAT	14 kDa		0.95	0.62	[]	8	9	0	0	0	0	0	0	1	4	2	6	0	0	0	0	0	0	0	0	0	0	4	7	0	0	0	0	0	0
TRUE	Empty	Cluster of Retinal dehydrogenase 1 OS=Rattus norvegicus GN=Aldh1a1 PE=1 SV=3 (AL1A1_RAT)	AL1A1_RAT [3]	54 kDa	TRUE	0.87	0.29	[]	0	0	0	1	0	0	2	2	0	0	2	1	3	2	0	0	0	0	3	0	1	1	2	0	0	0	0	0	0	0
TRUE	Empty	Acyl-protein thioesterase 1 OS=Rattus norvegicus GN=Lypla1 PE=1 SV=1	LYPA1_RAT	25 kDa		2.2	< 0.00010	Control low, D2 low, D4 low, D6 high, D9 low	0	0	0	0	0	0	0	0	0	0	0	0	0	0	0	0	0	0	4	7	4	3	7	9	0	0	0	0	0	0
TRUE	Empty	Annexin A6 OS=Rattus norvegicus GN=Anxa6 PE=1 SV=2	ANXA6_RAT	76 kDa		0.88	0.57	[]	0	0	0	0	0	1	2	3	0	0	0	0	3	2	0	0	2	0	1	0	2	1	0	0	0	0	0	0	0	0
TRUE	Empty	Disabled homolog 2 OS=Rattus norvegicus GN=Dab2 PE=1 SV=1	DAB2_RAT	82 kDa		0.84	0.54	[]	0	0	0	1	0	0	3	5	0	0	2	4	5	6	0	0	1	0	2	2	0	0	0	0	1	0	0	0	1	1
TRUE	Empty	Dihydrolipoyllysine-residue succinyltransferase component of 2-oxoglutarate dehydrogenase complex, mitochondrial OS=Rattus norvegicus GN=Dlst PE=1 SV=2	ODO2_RAT	49 kDa		0.63	0.027	Control low, D2 low, D4 low, D6 high, D9 low	1	1	1	1	0	1	1	1	1	4	0	1	0	0	0	0	1	2	2	2	3	2	4	2	1	3	1	1	1	1
TRUE	Empty	Ephrin-A5 OS=Rattus norvegicus GN=Efna5 PE=1 SV=2	EFNA5_RAT	26 kDa		0.52	0.35	[]	1	2	2	1	0	1	1	0	1	3	2	1	1	0	0	2	1	0	2	0	0	0	1	2	0	0	0	0	1	0
TRUE	Empty	Catechol O-methyltransferase OS=Rattus norvegicus GN=Comt PE=1 SV=2	COMT_RAT	30 kDa		0.61	0.72	[]	0	0	2	1	1	1	3	3	0	0	0	0	2	0	1	0	0	0	1	2	2	0	0	0	0	0	0	0	0	0
TRUE	Empty	Rab GDP dissociation inhibitor alpha OS=Rattus norvegicus GN=Gdi1 PE=1 SV=1	GDIA_RAT	51 kDa	TRUE	0.52	0.56	[]	0	0	3	2	1	0	4	5	0	0	2	3	6	4	0	0	1	2	1	3	2	1	1	7	2	1	0	0	0	0
TRUE	Empty	Galectin-1 OS=Rattus norvegicus GN=Lgals1 PE=1 SV=2	LEG1_RAT	15 kDa		2.2	0.042	Control low, D2 low, D4 low, D6 high, D9 low	0	0	0	0	0	0	0	0	0	0	1	0	0	0	0	0	0	0	10	10	0	0	10	16	0	0	0	0	0	0
TRUE	Empty	Deleted in malignant brain tumors 1 protein OS=Rattus norvegicus GN=Dmbt1 PE=1 SV=1	DMBT1_RAT	156 kDa		0.48	0.51	[]	0	0	1	1	0	0	0	0	2	1	1	2	1	0	0	0	2	0	1	0	3	1	2	0	0	0	2	1	1	1
TRUE	Empty	Heat shock protein HSP 90-alpha OS=Rattus norvegicus GN=Hsp90aa1 PE=1 SV=3	HS90A_RAT	85 kDa	TRUE	0.51	0.32	[]	0	0	1	1	0	1	3	4	0	1	2	2	5	2	0	0	2	2	4	3	3	0	3	5	4	3	0	1	0	1
TRUE	Empty	Growth hormone receptor OS=Rattus norvegicus GN=Ghr PE=1 SV=1	GHR_RAT	71 kDa		0.71	0.033	Control high, D2 low, D4 low, D6 low, D9 high	2	1	2	2	1	1	0	0	1	1	0	0	0	0	1	0	1	0	1	0	1	1	0	0	1	1	1	1	1	1
TRUE	Empty	Collagen triple helix repeat-containing protein 1 OS=Rattus norvegicus GN=Cthrc1 PE=1 SV=1	CTHR1_RAT	26 kDa		0.68	0.015	Control high, D2 high, D4 low, D6 low, D9 low	2	1	2	3	1	3	1	2	2	1	2	3	0	0	1	0	2	0	0	2	2	2	0	0	0	0	1	0	1	0
TRUE	Empty	Sodium-dependent phosphate transport protein 2A OS=Rattus norvegicus GN=Slc34a1 PE=1 SV=1	NPT2A_RAT	69 kDa	TRUE	1.1	0.66	[]	0	0	1	2	0	0	3	4	0	0	0	0	6	4	0	0	0	0	0	0	0	0	0	0	0	0	0	0	0	0
TRUE	Empty	Palmitoyl-protein thioesterase 1 OS=Rattus norvegicus GN=Ppt1 PE=1 SV=1	PPT1_RAT	34 kDa		0.56	0.13	[]	1	1	2	1	2	4	1	0	1	1	2	1	1	0	0	0	1	0	1	2	1	0	1	0	2	1	0	1	0	1
TRUE	Empty	CD302 antigen OS=Rattus norvegicus GN=Cd302 PE=2 SV=1	CD302_RAT	25 kDa		0.6	0.2	[]	1	1	2	2	2	1	1	1	0	0	2	2	1	2	1	5	2	0	1	3	1	1	3	7	0	1	0	0	0	1
TRUE	Empty	Roundabout homolog 4 OS=Rattus norvegicus GN=Robo4 PE=2 SV=1	ROBO4_RAT	103 kDa		1	0.28	[]	0	0	0	0	0	0	0	0	0	0	1	0	1	0	1	0	0	0	0	0	2	1	0	0	1	0	1	3	1	0
TRUE	Empty	Probable cytosolic iron-sulfur protein assembly protein CIAO1 OS=Rattus norvegicus GN=Ciao1 PE=2 SV=1	CIAO1_RAT	38 kDa		2.2	0.00012	Control low, D2 low, D4 low, D6 high, D9 low	0	0	0	0	0	0	0	0	0	0	0	0	0	0	0	0	0	0	6	3	8	5	3	2	0	0	0	0	0	0
TRUE	Empty	Leukocyte elastase inhibitor A OS=Rattus norvegicus GN=Serpinb1a PE=1 SV=1	ILEUA_RAT	43 kDa		1.5	0.044	Control low, D2 low, D4 high, D6 high, D9 low	0	0	0	0	0	0	0	0	0	0	0	0	1	0	2	5	0	0	4	0	2	2	8	5	1	0	1	0	0	0
TRUE	Empty	Intestinal mucin-like protein (Fragment) OS=Rattus norvegicus PE=2 SV=1	MUC2L_RAT	91 kDa		1.1	0.19	[]	0	0	0	0	0	0	0	0	0	0	1	0	0	0	0	0	1	2	0	0	5	3	3	2	0	0	2	3	4	6
TRUE	Empty	UPF0587 protein C1orf123 homolog OS=Rattus norvegicus PE=2 SV=1	CA123_RAT	18 kDa		1.5	< 0.00010	Control low, D2 low, D4 low, D6 high, D9 low	0	0	0	0	0	0	1	1	0	0	0	1	1	0	0	0	0	0	4	5	2	7	5	7	0	3	1	1	2	1
TRUE	Empty	Hepatocyte growth factor-regulated tyrosine kinase substrate OS=Rattus norvegicus GN=Hgs PE=1 SV=1	HGS_RAT	86 kDa		1.6	0.54	[]	0	0	0	0	0	0	2	1	0	0	0	0	2	4	0	0	0	0	0	0	0	0	0	0	0	0	0	0	0	0
TRUE	Empty	Leucine-rich repeat-containing protein 15 OS=Rattus norvegicus GN=Lrrc15 PE=2 SV=1	LRC15_RAT	64 kDa		0.76	0.3	[]	0	0	2	2	1	2	2	1	0	0	2	2	2	2	0	0	3	3	1	0	0	0	2	0	0	0	0	0	0	0
TRUE	Empty	Synaptosomal-associated protein 23 OS=Rattus norvegicus GN=Snap23 PE=1 SV=1	SNP23_RAT	23 kDa		0.62	0.72	[]	0	0	0	0	0	0	2	4	0	0	1	1	5	2	0	0	2	0	1	2	0	0	1	2	1	5	0	0	0	0
TRUE	Empty	Lysosome-associated membrane glycoprotein 2 OS=Rattus norvegicus GN=Lamp2 PE=1 SV=2	LAMP2_RAT	45 kDa		0.86	0.099	[]	0	0	0	0	0	1	1	1	1	3	0	1	0	2	1	0	1	2	0	0	2	0	0	0	0	0	1	0	0	0
TRUE	Empty	Excitatory amino acid transporter 3 OS=Rattus norvegicus GN=Slc1a1 PE=1 SV=1	EAA3_RAT	57 kDa		0.66	0.61	[]	0	0	0	0	0	0	5	3	0	0	0	1	3	4	0	0	1	2	1	2	0	1	1	0	2	1	1	1	0	0
TRUE	Empty	Insulin-like growth factor-binding protein 5 OS=Rattus norvegicus GN=Igfbp5 PE=1 SV=1	IBP5_RAT	30 kDa		0.87	0.094	[]	2	2	1	3	0	1	0	0	2	1	1	1	1	0	1	2	2	2	0	0	0	0	1	0	0	0	0	0	0	0
TRUE	Empty	Pyruvate kinase PKLR OS=Rattus norvegicus GN=Pklr PE=1 SV=2	KPYR_RAT	62 kDa	TRUE	1.4	0.57	[]	0	0	0	0	0	0	2	3	0	0	0	0	3	4	0	0	0	0	0	0	0	0	0	0	0	0	0	0	0	0
TRUE	Empty	Phospholipase B1, membrane-associated OS=Rattus norvegicus GN=Plb1 PE=1 SV=1	PLB1_RAT	161 kDa		1.5	0.25	[]	0	0	0	0	0	0	0	0	0	0	0	0	0	0	0	0	0	0	0	0	4	3	3	0	0	0	0	0	3	1
TRUE	Empty	Thioredoxin-dependent peroxide reductase, mitochondrial OS=Rattus norvegicus GN=Prdx3 PE=1 SV=2	PRDX3_RAT	28 kDa		0.58	0.24	[]	0	0	1	1	0	0	0	1	1	0	2	0	2	0	1	0	1	0	1	0	2	2	1	2	0	3	0	0	0	0
TRUE	Empty	Insulin-like growth factor-binding protein complex acid labile subunit OS=Rattus norvegicus GN=Igfals PE=1 SV=1	ALS_RAT	67 kDa		1.2	0.035	Control high, D2 high, D4 low, D6 low, D9 low	1	1	2	5	3	0	1	2	0	0	2	1	1	0	0	0	2	0	0	0	0	1	0	0	0	0	0	0	0	0
TRUE	Empty	Deoxyribonuclease-2-beta OS=Rattus norvegicus GN=Dnase2b PE=1 SV=1	DNS2B_RAT	40 kDa		0.94	0.73	[]	6	6	0	0	0	0	0	0	0	0	4	5	0	0	0	0	0	0	0	0	0	0	6	2	0	0	0	0	0	0
TRUE	Empty	Aldose 1-epimerase OS=Rattus norvegicus GN=Galm PE=1 SV=1	GALM_RAT	38 kDa		0.8	0.41	[]	0	0	1	0	2	1	3	3	0	0	1	0	3	2	0	0	1	0	3	5	2	1	1	0	0	0	0	0	0	0
TRUE	Empty	Ras-related protein Rab-7a OS=Rattus norvegicus GN=Rab7a PE=1 SV=2	RAB7A_RAT	24 kDa		0.77	0.28	[]	0	0	0	1	0	0	2	2	0	0	2	3	4	0	0	0	2	0	1	0	0	1	1	0	2	0	0	0	0	1
TRUE	Empty	CD82 antigen OS=Rattus norvegicus GN=Cd82 PE=1 SV=1	CD82_RAT	29 kDa		0.56	0.34	[]	0	1	0	1	0	2	1	2	1	0	0	2	3	6	1	0	2	2	0	2	0	1	1	0	1	1	1	0	1	3
TRUE	Empty	Fibroblast growth factor receptor 1 OS=Rattus norvegicus GN=Fgfr1 PE=1 SV=1	FGFR1_RAT	92 kDa		0.75	0.12	[]	1	2	2	1	1	1	0	0	1	0	1	1	0	0	1	0	0	3	0	0	2	0	0	0	0	0	0	1	0	0
TRUE	Empty	Metallothionein-1 OS=Rattus norvegicus GN=Mt1 PE=1 SV=1	MT1_RAT	6 kDa		0.56	0.42	[]	0	1	0	1	0	0	1	1	3	4	2	3	0	0	1	2	2	2	2	2	1	0	2	2	0	0	0	1	3	4
TRUE	Empty	Cluster of Keratin, type II cytoskeletal 5 OS=Rattus norvegicus GN=Krt5 PE=1 SV=1 (K2C5_RAT)	K2C5_RAT [2]	62 kDa	TRUE	0.79	0.073	[]	1	1	4	4	2	2	1	0	3	1	1	2	1	2	4	2	4	2	2	0	2	3	4	2	11	15	2	3	8	9
TRUE	Empty	Neutral ceramidase OS=Rattus norvegicus GN=Asah2 PE=1 SV=1	ASAH2_RAT	83 kDa		0.52	0.21	[]	1	1	2	1	0	1	1	1	1	0	1	2	1	0	0	0	1	0	1	0	2	1	1	0	2	0	1	0	0	0
TRUE	Empty	Brain-specific angiogenesis inhibitor 1-associated protein 2 OS=Rattus norvegicus GN=Baiap2 PE=1 SV=1	BAIP2_RAT	59 kDa		0.91	0.64	[]	0	0	0	0	0	0	3	3	0	0	0	0	2	0	0	0	1	2	0	0	0	0	0	2	1	0	0	0	0	0
TRUE	Empty	Carboxymethylenebutenolidase homolog OS=Rattus norvegicus GN=Cmbl PE=2 SV=1	CMBL_RAT	28 kDa		0.86	0.48	[]	0	0	0	0	2	0	1	2	0	0	0	0	2	2	0	0	0	0	2	2	3	1	0	0	0	0	0	0	0	0
TRUE	Empty	Lumican OS=Rattus norvegicus GN=Lum PE=1 SV=1	LUM_RAT	38 kDa		0.38	0.64	[]	1	1	1	1	1	2	1	1	2	1	1	0	1	2	1	0	2	5	0	2	1	0	1	2	0	1	2	1	0	0
TRUE	Empty	Glutathione peroxidase 1 OS=Rattus norvegicus GN=Gpx1 PE=1 SV=4	GPX1_RAT	22 kDa		1.6	0.0053	Control low, D2 low, D4 low, D6 high, D9 low	0	0	0	0	0	0	1	0	0	0	0	0	1	0	0	0	0	0	2	0	2	1	1	0	0	0	0	0	0	0
TRUE	Empty	Protein S100-A11 OS=Rattus norvegicus GN=S100a11 PE=3 SV=1	S10AB_RAT	11 kDa		0.12	0.99	[]	2	2	1	0	1	1	1	1	2	0	2	1	1	0	2	2	1	0	1	0	1	0	1	2	1	0	2	3	2	0
TRUE	Empty	Regenerating islet-derived protein 3-beta OS=Rattus norvegicus GN=Reg3b PE=1 SV=1	REG3B_RAT	20 kDa		0.8	0.00073	Control low, D2 low, D4 low, D6 high, D9 high	0	3	1	0	1	1	1	1	0	0	1	1	0	0	0	0	1	0	1	3	2	2	2	2	1	1	2	3	2	3
TRUE	Empty	Macrophage migration inhibitory factor OS=Rattus norvegicus GN=Mif PE=1 SV=4	MIF_RAT	12 kDa		0.25	0.94	[]	2	1	1	0	1	0	1	2	2	0	1	1	1	6	0	0	1	2	2	5	1	0	1	0	1	1	1	1	1	1
TRUE	Empty	Ephrin-A1 OS=Rattus norvegicus GN=Efna1 PE=2 SV=2	EFNA1_RAT	24 kDa		0.79	0.084	[]	1	1	1	1	3	1	0	0	1	0	0	0	1	0	1	0	2	2	0	0	2	0	0	0	2	0	1	0	0	0
TRUE	Empty	5'-nucleotidase OS=Rattus norvegicus GN=Nt5e PE=1 SV=1	5NTD_RAT	64 kDa		1.8	0.5	[]	0	0	0	0	0	0	2	4	0	0	0	0	1	0	0	0	0	0	0	0	0	0	0	0	0	0	0	0	0	0
TRUE	Empty	Kininogen-1 OS=Rattus norvegicus GN=Kng1 PE=2 SV=1	KNG1_RAT	71 kDa	TRUE	0.55	0.37	[]	0	2	6	2	4	8	0	1	7	3	2	2	0	2	4	0	2	2	0	0	1	2	1	0	1	1	4	5	0	1
TRUE	Empty	Solute carrier family 22 member 2 OS=Rattus norvegicus GN=Slc22a2 PE=1 SV=1	S22A2_RAT	62 kDa		1.5	0.15	[]	0	0	0	0	0	0	4	3	0	0	2	2	3	0	0	0	1	0	0	0	0	0	0	0	1	0	0	0	0	0
TRUE	Empty	Solute carrier organic anion transporter family member 1A3 OS=Rattus norvegicus GN=Slco1a3 PE=2 SV=2	SO1A3_RAT	74 kDa	TRUE	0.98	0.61	[]	0	0	0	0	0	0	7	5	0	0	0	0	7	4	0	0	2	0	0	0	1	0	0	0	3	3	0	0	0	0
TRUE	Empty	Thiopurine S-methyltransferase OS=Rattus norvegicus GN=Tpmt PE=2 SV=1	TPMT_RAT	28 kDa		1.5	0.55	[]	0	0	0	0	0	0	3	4	0	0	0	0	4	0	0	0	0	0	0	0	0	0	0	0	0	0	0	0	0	0
TRUE	Empty	Cluster of Tropomyosin alpha-3 chain OS=Rattus norvegicus GN=Tpm3 PE=1 SV=2 (TPM3_RAT)	TPM3_RAT [3]	29 kDa	TRUE	0.77	0.39	[]	0	0	0	0	0	0	1	1	2	1	0	0	4	2	0	0	1	2	2	0	0	0	0	0	1	1	1	1	0	0
TRUE	Empty	5-oxoprolinase OS=Rattus norvegicus GN=Oplah PE=1 SV=2	OPLA_RAT	138 kDa		1.5	0.55	[]	0	0	0	0	0	0	3	5	0	0	0	0	4	0	0	0	0	0	0	0	0	0	0	0	0	0	0	0	0	0
TRUE	Empty	Threonine synthase-like 2 OS=Rattus norvegicus GN=Thnsl2 PE=2 SV=1	THNS2_RAT	54 kDa		0.92	0.4	[]	0	0	1	1	0	1	2	4	0	0	1	1	3	0	0	0	1	0	1	0	1	0	0	0	0	0	0	0	0	0
TRUE	Empty	Bone marrow stromal antigen 2 OS=Rattus norvegicus GN=Bst2 PE=1 SV=1	BST2_RAT	20 kDa		0.71	0.017	Control low, D2 high, D4 high, D6 high, D9 low	0	0	0	0	0	0	1	1	3	1	2	0	1	0	1	2	1	3	1	2	2	3	3	2	1	1	1	0	0	1
TRUE	Empty	Histidine triad nucleotide-binding protein 1 OS=Rattus norvegicus GN=Hint1 PE=1 SV=5	HINT1_RAT	14 kDa		0.77	0.045	Control low, D2 high, D4 high, D6 low, D9 high	0	0	0	0	0	0	1	2	1	1	1	1	1	2	0	0	2	0	1	0	0	0	1	0	1	1	0	1	0	1
TRUE	Empty	Serine/threonine-protein phosphatase 2A 65 kDa regulatory subunit A beta isoform OS=Rattus norvegicus GN=Ppp2r1b PE=2 SV=1	2AAB_RAT	66 kDa		0.8	0.3	[]	0	0	1	1	1	0	1	1	1	0	0	0	1	0	0	0	1	0	1	0	0	0	0	0	0	0	0	0	0	0
TRUE	Empty	Cluster of Keratin, type II cytoskeletal 8 OS=Rattus norvegicus GN=Krt8 PE=1 SV=3 (K2C8_RAT)	K2C8_RAT [2]	54 kDa	TRUE	1.2	0.0012	Control low, D2 low, D4 low, D6 low, D9 high	0	0	2	1	0	0	0	0	1	0	1	0	0	0	2	2	2	0	1	2	0	1	2	2	4	6	3	5	8	9
TRUE	Empty	Beta-Ala-His dipeptidase OS=Rattus norvegicus GN=Cndp1 PE=1 SV=1	CNDP1_RAT	55 kDa		1.5	0.55	[]	0	0	0	0	0	0	7	3	0	0	0	0	5	0	0	0	0	0	0	0	0	0	0	0	0	0	0	0	0	0
TRUE	Empty	Ectonucleotide pyrophosphatase/phosphodiesterase family member 5 OS=Rattus norvegicus GN=Enpp5 PE=1 SV=2	ENPP5_RAT	54 kDa		0.56	0.37	[]	1	0	2	3	2	1	1	2	0	0	2	2	1	0	0	2	0	2	1	2	1	0	0	0	0	0	0	0	0	1
TRUE	Empty	Eukaryotic translation initiation factor 6 OS=Rattus norvegicus GN=Eif6 PE=1 SV=1	IF6_RAT	27 kDa		2	0.015	Control low, D2 low, D4 low, D6 high, D9 low	0	0	0	0	0	0	0	1	0	0	0	0	0	0	0	0	0	2	3	2	4	1	10	5	0	0	0	0	0	0
TRUE	Empty	Integral membrane protein 2B OS=Rattus norvegicus GN=Itm2b PE=2 SV=1	ITM2B_RAT	30 kDa		1.4	0.035	Control high, D2 low, D4 low, D6 low, D9 low	0	2	4	3	3	0	0	1	0	0	0	0	0	0	0	0	2	0	0	0	0	2	0	0	0	0	0	0	0	0
TRUE	Empty	Carbonic anhydrase 4 OS=Rattus norvegicus GN=Ca4 PE=1 SV=1	CAH4_RAT	35 kDa		0.49	0.34	[]	0	0	1	0	0	1	0	1	0	1	0	3	1	0	1	2	0	2	0	2	2	1	1	0	0	0	1	0	1	0
TRUE	Empty	Cluster of Neurotrimin OS=Rattus norvegicus GN=Ntm PE=1 SV=1 (NTRI_RAT)	NTRI_RAT [2]	38 kDa	TRUE	0.32	0.65	[]	0	2	0	1	1	0	1	1	2	3	2	1	1	2	1	0	1	2	0	0	2	2	1	2	0	1	1	0	1	1
TRUE	Empty	Chymotrypsin-C OS=Rattus norvegicus GN=Ctrc PE=1 SV=1	CTRC_RAT	29 kDa		1.2	0.2	[]	0	0	0	0	0	0	0	0	1	1	0	0	0	0	0	0	0	0	0	0	3	1	2	2	0	0	7	3	2	1
TRUE	Empty	Follistatin OS=Rattus norvegicus GN=Fst PE=1 SV=1	FST_RAT	38 kDa		0.92	0.19	[]	0	0	1	2	0	0	1	0	1	4	4	3	0	0	2	0	1	0	0	0	1	1	0	0	1	0	1	1	0	0
TRUE	Empty	Glycerol-3-phosphate dehydrogenase [NAD(+)], cytoplasmic OS=Rattus norvegicus GN=Gpd1 PE=1 SV=4	GPDA_RAT	37 kDa		0.87	0.67	[]	0	1	0	1	0	1	2	3	0	0	0	1	3	4	0	0	0	0	1	0	0	0	0	0	0	0	0	0	0	0
TRUE	Empty	Multidrug and toxin extrusion protein 1 OS=Rattus norvegicus GN=Slc47a1 PE=1 SV=1	S47A1_RAT	61 kDa		0.78	0.59	[]	0	0	0	1	2	0	1	2	1	0	2	1	4	4	0	0	1	0	0	0	2	1	0	0	1	0	0	0	0	0
TRUE	Empty	Glutathione S-transferase theta-2 OS=Rattus norvegicus GN=Gstt2 PE=1 SV=3	GSTT2_RAT	27 kDa		1.2	0.45	[]	0	0	0	0	0	0	1	1	0	0	0	0	1	2	0	0	1	0	0	0	1	0	0	0	0	0	0	0	0	0
TRUE	Empty	Renin receptor OS=Rattus norvegicus GN=Atp6ap2 PE=2 SV=1	RENR_RAT	39 kDa		0.58	0.55	[]	0	0	1	1	1	0	1	0	0	0	1	1	1	0	0	0	2	0	0	0	1	1	1	0	0	0	0	0	0	0
TRUE	Empty	Sodium- and chloride-dependent transporter XTRP3 OS=Rattus norvegicus GN=Slc6a20 PE=2 SV=1	S6A20_RAT	69 kDa		1.1	0.34	[]	0	0	0	0	0	1	4	5	0	0	2	2	2	4	0	0	1	0	0	0	0	0	0	2	0	0	0	0	0	0
TRUE	Empty	Protein FAM3C OS=Rattus norvegicus GN=Fam3c PE=2 SV=1	FAM3C_RAT	25 kDa		0.98	0.27	[]	2	1	0	0	1	1	0	0	5	1	3	3	0	0	0	0	2	3	0	0	0	0	0	0	0	0	0	0	0	1
TRUE	Empty	Solute carrier family 2, facilitated glucose transporter member 5 OS=Rattus norvegicus GN=Slc2a5 PE=1 SV=1	GTR5_RAT	56 kDa		0.76	0.57	[]	0	0	0	0	0	0	3	2	0	0	1	1	4	0	0	0	0	0	1	0	1	0	0	0	2	0	0	1	0	0
TRUE	Empty	T-complex protein 1 subunit gamma OS=Rattus norvegicus GN=Cct3 PE=1 SV=1	TCPG_RAT	61 kDa		1.4	0.58	[]	0	0	0	0	0	0	2	1	0	0	0	0	2	0	0	0	0	0	0	0	0	0	0	0	0	0	0	0	0	0
TRUE	Empty	GTP cyclohydrolase 1 feedback regulatory protein OS=Rattus norvegicus GN=Gchfr PE=1 SV=3	GFRP_RAT	10 kDa		2.1	< 0.00010	Control low, D2 low, D4 low, D6 high, D9 low	0	0	0	0	0	0	0	0	0	0	0	0	1	0	0	0	0	0	4	3	2	3	4	2	0	0	0	0	0	0
TRUE	Empty	Metalloproteinase inhibitor 2 OS=Rattus norvegicus GN=Timp2 PE=1 SV=3	TIMP2_RAT	24 kDa		0.93	0.18	[]	2	2	0	1	0	1	1	1	0	0	2	0	0	0	1	0	1	2	0	0	1	0	0	0	0	0	0	0	0	0
TRUE	Empty	Cluster of Histone H2A type 1-C OS=Rattus norvegicus PE=1 SV=2 (H2A1C_RAT)	H2A1C_RAT [6]	14 kDa	TRUE	0.46	0.73	[]	1	0	0	0	0	0	0	1	0	1	2	2	0	0	2	2	0	2	0	0	1	0	1	2	2	1	0	0	1	1
TRUE	Empty	6-phosphogluconate dehydrogenase, decarboxylating OS=Rattus norvegicus GN=Pgd PE=1 SV=1	6PGD_RAT	53 kDa		0.81	0.76	[]	0	0	0	0	0	0	2	2	0	0	0	0	4	2	0	0	0	0	1	0	2	0	0	0	2	0	0	0	0	0
TRUE	Empty	Aldehyde oxidase 4 OS=Rattus norvegicus GN=Aox4 PE=2 SV=1	AOXD_RAT	148 kDa		1.4	0.42	[]	0	0	0	0	0	1	1	0	0	0	5	3	0	0	0	0	2	0	0	0	1	1	0	0	0	0	0	0	0	0
TRUE	Empty	Neuronal membrane glycoprotein M6-a OS=Rattus norvegicus GN=Gpm6a PE=1 SV=1	GPM6A_RAT	31 kDa		0.84	0.62	[]	1	1	1	0	1	2	2	1	1	0	0	1	3	6	0	0	0	0	0	0	0	0	0	0	2	0	0	0	0	0
TRUE	Empty	P-selectin OS=Rattus norvegicus GN=Selp PE=2 SV=1	LYAM3_RAT	84 kDa		0.86	0.061	[]	0	0	0	0	0	0	1	1	1	0	1	1	1	0	0	0	0	2	0	0	2	5	1	2	2	1	2	1	2	1
TRUE	Empty	Tumor necrosis factor receptor superfamily member 16 OS=Rattus norvegicus GN=Ngfr PE=1 SV=1	TNR16_RAT	45 kDa		0.62	0.28	[]	1	0	1	1	1	1	1	1	2	4	2	1	1	0	1	0	2	2	0	0	0	1	2	0	2	0	0	0	0	0
TRUE	Empty	Cytosolic 10-formyltetrahydrofolate dehydrogenase OS=Rattus norvegicus GN=Aldh1l1 PE=1 SV=3	AL1L1_RAT	99 kDa		1.4	0.58	[]	0	0	0	0	0	0	3	5	0	0	0	0	1	6	0	0	0	0	0	0	0	0	0	0	0	0	0	0	0	0
TRUE	Empty	3-hydroxybutyrate dehydrogenase type 2 OS=Rattus norvegicus GN=Bdh2 PE=3 SV=2	BDH2_RAT	27 kDa		0.74	0.64	[]	0	0	0	1	1	0	2	3	0	0	0	1	2	4	0	0	0	0	2	2	1	2	0	0	0	0	0	0	0	0
TRUE	Empty	Carbonic anhydrase 1 OS=Rattus norvegicus GN=Ca1 PE=1 SV=1	CAH1_RAT	28 kDa		1.8	0.012	Control low, D2 low, D4 low, D6 high, D9 low	0	0	0	0	0	0	0	0	0	0	0	0	0	0	0	0	0	0	2	2	3	5	6	9	2	3	0	1	0	0
TRUE	Empty	Cysteine sulfinic acid decarboxylase OS=Rattus norvegicus GN=Csad PE=1 SV=1	CSAD_RAT	55 kDa		1.4	0.28	[]	0	0	0	0	0	0	3	3	0	0	0	0	3	4	0	0	0	3	0	0	0	0	0	0	0	0	0	0	0	0
TRUE	Empty	Cytochrome b5 type B OS=Rattus norvegicus GN=Cyb5b PE=1 SV=2	CYB5B_RAT	16 kDa		1.1	0.0038	Control low, D2 low, D4 low, D6 high, D9 high	0	0	0	0	0	0	0	0	1	0	0	0	0	0	1	0	0	2	2	3	1	1	3	2	1	3	1	1	2	0
TRUE	Empty	Glypican-1 OS=Rattus norvegicus GN=Gpc1 PE=1 SV=1	GPC1_RAT	62 kDa		0.92	0.085	[]	0	1	2	3	2	2	1	1	0	0	2	0	1	0	0	0	0	0	0	0	1	1	2	0	0	0	0	0	0	1
TRUE	Empty	Keratin, type II cytoskeletal 2 epidermal OS=Rattus norvegicus GN=Krt2 PE=3 SV=1	K22E_RAT	69 kDa	TRUE	0.08	1	[]	1	1	3	3	1	0	0	0	0	0	5	5	0	2	0	0	2	3	0	3	0	0	2	5	4	0	0	0	2	3
TRUE	Empty	Keratin, type II cytoskeletal 4 OS=Rattus norvegicus GN=Krt4 PE=3 SV=1	K2C4_RAT	58 kDa	TRUE	1.3	0.53	[]	0	1	1	1	1	0	0	0	0	0	2	1	0	0	0	0	0	0	0	0	0	0	4	2	10	12	0	0	1	0
TRUE	Empty	Melanoma-derived growth regulatory protein OS=Rattus norvegicus GN=Mia PE=2 SV=2	MIA_RAT	15 kDa		0.62	0.33	[]	0	0	1	3	0	1	1	1	1	1	0	1	1	2	2	2	1	0	0	2	1	1	0	0	0	0	1	0	0	0
TRUE	Empty	T-cell immunomodulatory protein OS=Rattus norvegicus GN=Itfg1 PE=2 SV=1	TIP_RAT	67 kDa		0.43	0.57	[]	1	0	1	2	1	1	2	1	0	0	2	1	1	0	1	0	2	0	1	0	1	0	0	0	0	0	0	0	1	1
TRUE	Empty	Latent-transforming growth factor beta-binding protein 1 OS=Rattus norvegicus GN=Ltbp1 PE=1 SV=1	LTBP1_RAT	187 kDa		0.41	0.58	[]	1	1	0	1	1	0	0	0	2	3	1	1	0	0	1	0	1	0	0	2	2	1	0	2	0	0	1	1	1	1
TRUE	Empty	Complement C1s subcomponent OS=Rattus norvegicus GN=C1s PE=2 SV=2	C1S_RAT	77 kDa		1.3	0.026	Control low, D2 low, D4 low, D6 high, D9 high	0	0	0	0	0	0	0	0	0	0	1	1	0	0	0	0	0	0	1	0	2	3	1	2	1	1	1	1	0	0
TRUE	Empty	Platelet-derived growth factor receptor beta OS=Rattus norvegicus GN=Pdgfrb PE=2 SV=2	PGFRB_RAT	123 kDa	TRUE	0.93	0.054	[]	2	1	1	1	2	2	1	1	3	0	1	1	0	0	4	0	2	3	0	0	0	0	0	0	0	0	0	0	0	0
TRUE	Empty	Peroxiredoxin-2 OS=Rattus norvegicus GN=Prdx2 PE=1 SV=3	PRDX2_RAT	22 kDa		1	0.046	Control low, D2 high, D4 low, D6 high, D9 low	0	1	0	1	0	0	1	1	0	0	1	1	1	0	0	0	0	0	2	0	1	2	1	0	0	0	0	0	0	0
TRUE	Empty	S-methylmethionine--homocysteine S-methyltransferase BHMT2 OS=Rattus norvegicus GN=Bhmt2 PE=2 SV=1	BHMT2_RAT	40 kDa		1.1	0.62	[]	0	0	1	0	0	0	3	4	0	0	0	0	4	0	0	0	1	0	1	0	0	0	0	0	0	0	0	0	0	0
TRUE	Empty	Fatty acid-binding protein, liver OS=Rattus norvegicus GN=Fabp1 PE=1 SV=1	FABPL_RAT	14 kDa		2.2	0.011	Control low, D2 low, D4 low, D6 high, D9 low	0	0	0	0	0	0	0	0	0	0	0	0	0	0	0	0	0	0	7	10	3	2	3	2	0	0	0	0	0	0
TRUE	Empty	Serine protease inhibitor Kazal-type 1-like OS=Rattus norvegicus GN=Spink1l PE=1 SV=2	ISK1L_RAT	9 kDa		0.95	0.57	[]	3	4	0	0	0	0	0	0	3	3	2	3	0	0	0	0	0	0	0	0	0	0	4	7	0	0	0	0	0	0
TRUE	Empty	cAMP-dependent protein kinase type II-alpha regulatory subunit OS=Rattus norvegicus GN=Prkar2a PE=1 SV=3	KAP2_RAT	46 kDa		0.87	0.76	[]	0	0	0	0	0	0	3	3	0	0	0	0	2	0	0	0	0	0	0	2	0	0	0	0	1	3	0	0	0	0
TRUE	Empty	Mitochondrial peptide methionine sulfoxide reductase OS=Rattus norvegicus GN=Msra PE=1 SV=1	MSRA_RAT	26 kDa		1.3	0.31	[]	0	0	0	0	0	0	2	2	0	0	1	1	2	6	0	0	0	2	1	0	0	0	0	0	0	0	0	0	0	0
TRUE	Empty	Omega-amidase NIT2 OS=Rattus norvegicus GN=Nit2 PE=1 SV=1	NIT2_RAT	31 kDa		0.6	0.77	[]	0	0	1	1	0	0	2	2	0	0	0	0	3	0	0	0	0	0	2	0	2	1	0	0	0	0	1	0	0	0
TRUE	Empty	ADP-ribosylation factor 3 OS=Rattus norvegicus GN=Arf3 PE=2 SV=2	ARF3_RAT	21 kDa		1.1	0.4	[]	0	0	0	0	0	0	1	1	0	0	1	1	1	0	0	0	0	0	0	0	0	0	0	0	1	1	0	0	0	0
TRUE	Empty	Latexin OS=Rattus norvegicus GN=Lxn PE=1 SV=1	LXN_RAT	26 kDa		0.61	0.32	[]	1	1	0	0	2	0	1	1	0	0	2	0	1	0	1	0	1	0	1	3	1	0	1	2	1	1	0	0	0	0
TRUE	Empty	V-type proton ATPase subunit E 1 OS=Rattus norvegicus GN=Atp6v1e1 PE=1 SV=1	VATE1_RAT	26 kDa		0.39	0.75	[]	0	0	0	1	1	1	1	1	0	0	2	1	1	0	0	0	0	0	1	2	2	0	0	0	1	0	1	0	1	1
TRUE	Empty	Cluster of Histone H1.4 OS=Rattus norvegicus GN=Hist1h1e PE=1 SV=3 (H14_RAT)	H14_RAT [3]	22 kDa	TRUE	0.86	0.37	[]	1	0	0	0	0	0	0	1	2	3	1	0	0	0	0	0	0	2	0	0	1	0	0	0	1	0	0	1	0	1
TRUE	Empty	Adenosine kinase OS=Rattus norvegicus GN=Adk PE=1 SV=3	ADK_RAT	40 kDa		0.94	0.52	[]	0	0	1	1	0	0	1	3	0	0	0	1	1	0	0	0	1	0	0	2	0	0	0	0	0	0	0	0	0	0
TRUE	Empty	Destrin OS=Rattus norvegicus GN=Dstn PE=1 SV=3	DEST_RAT	19 kDa		0.84	0.29	[]	0	0	0	0	0	0	2	1	0	0	1	2	3	2	1	0	1	0	0	0	1	0	0	0	0	1	0	0	2	1
TRUE	Empty	Sorbitol dehydrogenase OS=Rattus norvegicus GN=Sord PE=1 SV=4	DHSO_RAT	38 kDa		1.4	0.58	[]	0	0	0	0	0	0	4	3	0	0	0	0	1	11	0	0	0	0	1	0	0	0	0	0	0	0	0	0	0	0
TRUE	Empty	Enolase-phosphatase E1 OS=Rattus norvegicus GN=Enoph1 PE=2 SV=1	ENOPH_RAT	29 kDa		2.2	0.00012	Control low, D2 low, D4 low, D6 high, D9 low	0	0	0	0	0	0	0	0	0	0	0	0	0	0	0	0	0	0	4	0	2	6	3	2	0	0	0	0	0	0
TRUE	Empty	Ectonucleotide pyrophosphatase/phosphodiesterase family member 6 OS=Rattus norvegicus GN=Enpp6 PE=1 SV=1	ENPP6_RAT	51 kDa		0.82	0.68	[]	0	0	2	1	0	0	2	1	0	0	0	0	3	0	0	0	1	0	1	0	0	0	0	0	0	0	0	0	0	0
TRUE	Empty	Epidermal growth factor receptor kinase substrate 8 OS=Rattus norvegicus GN=Eps8 PE=1 SV=2	EPS8_RAT	92 kDa		1.3	0.61	[]	0	0	0	0	0	0	5	4	0	0	0	0	2	2	0	0	0	0	0	2	0	0	0	0	0	0	0	0	0	0
TRUE	Empty	Phosphoenolpyruvate carboxykinase, cytosolic [GTP] OS=Rattus norvegicus GN=Pck1 PE=1 SV=1	PCKGC_RAT	69 kDa		0.95	0.61	[]	0	0	0	0	0	0	3	3	0	0	0	0	4	0	0	0	0	0	2	3	2	0	0	0	0	0	0	0	0	0
TRUE	Empty	Syntaxin-binding protein 2 OS=Rattus norvegicus GN=Stxbp2 PE=2 SV=1	STXB2_RAT	67 kDa		1.5	0.18	[]	0	0	0	0	0	0	2	1	0	0	1	0	3	2	0	0	1	2	0	0	0	0	0	0	0	0	0	0	0	0
TRUE	Empty	Adhesion G-protein coupled receptor G1 OS=Rattus norvegicus GN=Adgrg1 PE=1 SV=1	AGRG1_RAT	?		1.1	0.12	[]	2	1	0	0	0	0	1	1	1	4	2	2	0	0	0	0	1	2	1	0	0	1	0	0	0	0	0	0	0	0
TRUE	Empty	Complement component C6 OS=Rattus norvegicus GN=C6 PE=2 SV=1	CO6_RAT	105 kDa		0.56	0.47	[]	1	0	0	0	0	0	2	0	2	0	1	0	0	0	2	0	2	0	1	0	0	0	0	0	1	0	0	3	0	0
TRUE	Empty	Glutathione S-transferase alpha-4 OS=Rattus norvegicus GN=Gsta4 PE=1 SV=2	GSTA4_RAT	26 kDa	TRUE	0.55	0.89	[]	0	0	1	1	0	0	2	3	0	0	0	0	3	4	0	0	0	0	2	2	1	0	0	0	0	1	0	0	0	0
TRUE	Empty	PDZK1-interacting protein 1 OS=Rattus norvegicus GN=Pdzk1ip1 PE=3 SV=1	PDZ1I_RAT	12 kDa		0.3	0.78	[]	0	1	1	1	0	1	2	1	0	0	1	1	1	2	0	0	1	2	1	0	0	1	1	0	2	1	0	1	1	0
TRUE	Empty	Mucosal pentraxin OS=Rattus norvegicus GN=Mptx1 PE=2 SV=1	MPTX_RAT	24 kDa		0.98	0.32	[]	0	0	0	0	0	0	0	0	2	1	0	0	0	0	0	0	1	2	0	0	4	5	3	2	0	0	0	1	3	3
TRUE	Empty	Semaphorin-5A OS=Rattus norvegicus GN=Sema5a PE=1 SV=1	SEM5A_RAT	120 kDa		0.85	0.66	[]	0	0	1	0	0	1	0	0	0	0	2	1	1	0	0	0	0	0	0	0	1	0	1	0	0	0	0	0	0	0
TRUE	Empty	Cell surface glycoprotein CD200 receptor 1 OS=Rattus norvegicus GN=Cd200r1 PE=1 SV=1	MO2R1_RAT	36 kDa		0.56	0.72	[]	0	0	2	0	1	1	0	0	1	1	0	0	0	0	0	5	1	0	0	0	1	0	0	0	1	0	1	0	2	0
TRUE	Empty	Cytosol aminopeptidase OS=Rattus norvegicus GN=Lap3 PE=1 SV=1	AMPL_RAT	56 kDa		1.3	0.59	[]	0	0	0	0	0	0	1	3	0	0	0	0	2	0	0	0	0	0	4	7	0	0	0	0	0	0	0	0	0	0
TRUE	Empty	Glutathione S-transferase Mu 2 OS=Rattus norvegicus GN=Gstm2 PE=1 SV=2	GSTM2_RAT	26 kDa	TRUE	0.73	0.73	[]	0	0	1	1	0	0	1	1	0	0	1	1	1	0	0	0	5	2	0	0	0	0	4	2	1	0	0	0	0	0
TRUE	Empty	Purine nucleoside phosphorylase OS=Rattus norvegicus GN=Pnp PE=1 SV=1	PNPH_RAT	32 kDa		0.9	0.39	[]	0	0	0	1	0	0	3	1	0	0	0	0	3	0	0	0	1	0	2	2	2	0	1	0	0	0	0	0	0	0
TRUE	Empty	Ras-related C3 botulinum toxin substrate 1 OS=Rattus norvegicus GN=Rac1 PE=1 SV=1	RAC1_RAT	21 kDa	TRUE	0.84	0.31	[]	0	0	0	0	0	0	3	2	1	1	0	2	3	4	0	0	2	0	1	2	0	0	1	0	2	1	0	0	0	0
TRUE	Empty	Solute carrier family 22 member 5 OS=Rattus norvegicus GN=Slc22a5 PE=1 SV=1	S22A5_RAT	63 kDa		1.5	0.36	[]	0	0	0	0	0	0	3	3	0	0	1	0	2	9	0	0	2	0	0	0	0	0	0	0	0	0	0	0	0	0
TRUE	Empty	4-hydroxyphenylpyruvate dioxygenase OS=Rattus norvegicus GN=Hpd PE=1 SV=3	HPPD_RAT	45 kDa		0.61	0.83	[]	0	0	1	1	0	0	2	1	0	0	0	0	2	0	0	0	0	0	1	0	0	1	0	0	0	0	0	0	0	0
TRUE	Empty	WNT1-inducible-signaling pathway protein 1 OS=Rattus norvegicus GN=Wisp1 PE=2 SV=1	WISP1_RAT	41 kDa		0.57	0.71	[]	3	2	2	1	0	0	0	0	1	3	0	0	1	0	1	0	1	0	1	0	1	0	0	0	1	1	0	0	0	0
TRUE	Empty	Ribonuclease inhibitor OS=Rattus norvegicus GN=Rnh1 PE=1 SV=2	RINI_RAT	50 kDa		1.3	0.002	Control low, D2 low, D4 low, D6 high, D9 low	0	0	1	1	0	0	2	1	0	0	0	1	1	0	0	0	0	0	1	2	2	1	1	2	0	0	0	0	0	0
TRUE	Empty	Xaa-Pro aminopeptidase 1 OS=Rattus norvegicus GN=Xpnpep1 PE=1 SV=1	XPP1_RAT	70 kDa		0.81	0.53	[]	0	0	0	1	0	0	1	1	0	0	0	1	2	0	0	0	0	0	1	0	1	1	0	0	0	0	0	0	0	0
TRUE	Empty	Biliverdin reductase A OS=Rattus norvegicus GN=Blvra PE=1 SV=1	BIEA_RAT	34 kDa		0.67	0.72	[]	0	0	0	0	0	0	2	2	0	0	0	1	3	0	0	0	1	0	1	2	0	0	0	0	1	1	0	0	0	0
TRUE	Empty	Guanine nucleotide-binding protein G(s) subunit alpha isoforms XLas OS=Rattus norvegicus GN=Gnas PE=1 SV=3	GNAS1_RAT (+1)	123 kDa	TRUE	1.3	0.27	[]	0	0	0	0	0	0	2	2	0	0	0	0	4	4	0	0	2	2	0	0	1	0	0	0	0	1	0	0	0	0
TRUE	Empty	Kynurenine--oxoglutarate transaminase 1, mitochondrial OS=Rattus norvegicus GN=Ccbl1 PE=1 SV=1	KAT1_RAT	52 kDa		1	0.69	[]	0	0	1	1	0	0	4	1	0	0	0	0	1	2	0	0	0	0	1	0	0	0	0	0	0	0	0	0	0	0
TRUE	Empty	Uteroglobin OS=Rattus norvegicus GN=Scgb1a1 PE=1 SV=2	UTER_RAT	10 kDa		1.4	0.02	Control low, D2 low, D4 low, D6 high, D9 low	0	0	0	0	0	0	1	1	0	1	0	0	1	2	0	0	1	0	2	5	1	1	2	2	0	0	0	0	0	0
TRUE	Empty	Peptidyl-glycine alpha-amidating monooxygenase OS=Rattus norvegicus GN=Pam PE=1 SV=1	AMD_RAT	109 kDa		0.39	0.63	[]	1	0	2	1	0	0	1	1	0	0	1	1	1	0	0	0	1	0	0	0	1	1	0	2	0	1	0	1	1	1
TRUE	Empty	Placenta-expressed transcript 1 protein OS=Rattus norvegicus GN=Plet1 PE=2 SV=1	PLET1_RAT	27 kDa		0.71	0.4	[]	0	0	0	0	0	1	1	0	2	3	0	1	0	0	1	2	2	0	1	0	1	0	0	0	0	0	1	4	3	1
TRUE	Empty	Plastin-3 OS=Rattus norvegicus GN=Pls3 PE=1 SV=2	PLST_RAT	71 kDa		0.71	0.61	[]	0	0	0	0	0	0	2	1	0	0	1	0	1	2	0	0	1	0	0	2	0	0	1	0	0	1	0	0	0	0
TRUE	Empty	Cluster of Ras-related protein Rap-1A OS=Rattus norvegicus GN=Rap1a PE=1 SV=1 (RAP1A_RAT)	RAP1A_RAT [2]	21 kDa	TRUE	0.92	0.23	[]	0	0	0	0	0	0	2	2	0	0	1	2	1	2	0	0	1	2	1	3	0	0	0	2	0	0	0	0	0	0
TRUE	Empty	S-formylglutathione hydrolase OS=Rattus norvegicus GN=Esd PE=2 SV=1	ESTD_RAT	31 kDa		0.77	0.74	[]	0	0	0	0	0	0	2	3	0	0	0	0	1	2	0	0	0	0	1	2	0	1	0	0	1	0	0	0	0	0
TRUE	Empty	PDZ domain-containing protein GIPC2 OS=Rattus norvegicus GN=Gipc2 PE=2 SV=1	GIPC2_RAT	34 kDa		0.84	0.77	[]	0	0	0	0	0	0	2	3	0	0	0	0	2	4	0	0	0	0	2	2	0	0	0	0	1	0	0	0	0	0
TRUE	Empty	Lipoprotein lipase OS=Rattus norvegicus GN=Lpl PE=1 SV=1	LIPL_RAT	53 kDa		1.2	0.48	[]	0	0	2	3	0	1	0	0	0	0	2	1	0	2	0	0	0	0	0	0	0	0	0	0	0	0	0	0	0	0
TRUE	Empty	Procollagen-lysine,2-oxoglutarate 5-dioxygenase 3 OS=Rattus norvegicus GN=Plod3 PE=2 SV=1	PLOD3_RAT	85 kDa		0.94	0.23	[]	0	0	1	3	1	1	0	1	0	0	0	1	1	0	0	0	1	0	0	0	2	0	2	2	0	0	0	0	0	0
TRUE	Empty	Thioredoxin, mitochondrial OS=Rattus norvegicus GN=Txn2 PE=2 SV=1	THIOM_RAT	18 kDa		2.2	0.00057	Control low, D2 low, D4 low, D6 high, D9 low	0	0	0	0	0	0	0	0	0	0	0	0	0	0	0	0	0	0	1	2	2	2	6	2	0	0	0	0	0	0
TRUE	Empty	Hsc70-interacting protein OS=Rattus norvegicus GN=St13 PE=1 SV=1	F10A1_RAT	41 kDa		0.96	0.59	[]	0	0	0	0	0	0	1	1	0	0	0	0	1	0	0	0	0	2	1	2	0	0	0	0	0	0	0	0	0	0
TRUE	Empty	Espin OS=Rattus norvegicus GN=Espn PE=1 SV=2	ESPN_RAT	91 kDa		0.6	0.73	[]	0	0	0	0	0	0	1	2	0	0	0	0	2	0	0	0	0	2	1	2	0	0	0	0	0	0	0	1	1	1
TRUE	Empty	Chymotrypsinogen B OS=Rattus norvegicus GN=Ctrb1 PE=1 SV=1	CTRB1_RAT	28 kDa		1.4	0.3	[]	0	0	0	0	0	0	0	0	0	0	0	0	0	0	0	0	0	0	0	0	1	2	1	0	0	0	3	3	1	0
TRUE	Empty	Carbonyl reductase [NADPH] 1 OS=Rattus norvegicus GN=Cbr1 PE=1 SV=2	CBR1_RAT	31 kDa		1.4	0.58	[]	0	0	0	0	0	0	0	0	0	0	0	1	0	0	0	0	1	2	0	0	0	0	2	5	0	0	0	0	0	0
TRUE	Empty	Cell division control protein 42 homolog OS=Rattus norvegicus GN=Cdc42 PE=1 SV=2	CDC42_RAT	21 kDa	TRUE	0.94	0.15	[]	0	0	0	0	0	0	2	2	2	1	2	2	2	4	0	0	2	0	1	3	0	0	0	0	0	1	0	0	0	0
TRUE	Empty	Cell adhesion molecule 3 OS=Rattus norvegicus GN=Cadm3 PE=1 SV=1	CADM3_RAT	43 kDa		0.72	0.16	[]	1	1	0	0	0	0	1	0	0	1	1	0	0	0	0	0	1	2	1	2	2	2	2	0	0	0	0	1	1	0
TRUE	Empty	Tumor necrosis factor receptor superfamily member 6 OS=Rattus norvegicus GN=Fas PE=1 SV=1	TNR6_RAT	37 kDa		0.94	0.18	[]	0	0	0	0	0	0	0	0	1	1	0	0	0	0	1	0	2	0	1	5	1	0	1	2	0	0	2	1	2	0
TRUE	Empty	3'(2'),5'-bisphosphate nucleotidase 1 OS=Rattus norvegicus GN=Bpnt1 PE=1 SV=1	BPNT1_RAT	33 kDa		1.8	0.0025	Control low, D2 low, D4 low, D6 high, D9 low	0	0	0	0	0	0	1	0	0	0	0	0	1	0	0	0	0	0	1	2	3	0	1	0	0	0	0	0	0	0
TRUE	Empty	60 kDa heat shock protein, mitochondrial OS=Rattus norvegicus GN=Hspd1 PE=1 SV=1	CH60_RAT	61 kDa		1.1	0.57	[]	0	0	0	0	0	0	0	0	0	0	3	2	1	0	1	0	0	0	1	0	0	0	1	0	0	0	0	0	0	0
TRUE	Empty	Phosphoglucomutase-1 OS=Rattus norvegicus GN=Pgm1 PE=1 SV=2	PGM1_RAT	61 kDa		1.3	0.61	[]	0	0	0	0	0	0	2	4	0	0	0	0	3	0	0	0	0	0	0	0	0	0	0	0	0	1	0	0	0	0
TRUE	Empty	Solute carrier family 22 member 7 OS=Rattus norvegicus GN=Slc22a7 PE=1 SV=1	S22A7_RAT	59 kDa		1.2	0.62	[]	0	0	0	0	0	0	2	2	0	0	0	0	2	0	0	0	0	0	1	0	0	0	0	0	0	0	0	0	0	0
TRUE	Empty	Alcohol dehydrogenase 1 OS=Rattus norvegicus GN=Adh1 PE=1 SV=3	ADH1_RAT	40 kDa		1.3	0.11	[]	0	0	1	1	0	0	0	0	0	0	0	0	1	2	0	0	1	0	0	0	3	2	2	5	0	0	0	0	1	0
TRUE	Empty	Isocitrate dehydrogenase [NADP], mitochondrial OS=Rattus norvegicus GN=Idh2 PE=1 SV=2	IDHP_RAT	51 kDa		0.96	0.44	[]	0	0	0	0	0	0	1	0	0	0	2	1	2	2	0	0	1	0	1	2	0	0	1	0	0	0	0	0	0	0
TRUE	Empty	Cornifin-A OS=Rattus norvegicus GN=Sprr1a PE=2 SV=1	SPR1A_RAT	17 kDa		0.99	0.13	[]	0	0	0	0	0	0	0	0	0	1	0	0	0	0	0	2	0	0	0	0	0	0	1	2	1	1	3	0	1	1
TRUE	Empty	Phospholipid hydroperoxide glutathione peroxidase, mitochondrial OS=Rattus norvegicus GN=Gpx4 PE=1 SV=3	GPX41_RAT (+1)	22 kDa		1	0.69	[]	0	0	0	0	0	0	2	1	0	0	0	0	3	0	0	0	0	0	1	3	0	0	0	0	0	0	0	0	0	0
TRUE	Empty	Intestinal-type alkaline phosphatase 1 OS=Rattus norvegicus GN=Alpi PE=1 SV=1	PPBI1_RAT	58 kDa	TRUE	2.2	0.45	[]	0	0	0	0	0	0	0	0	0	0	0	0	0	0	0	0	0	0	0	0	0	0	0	0	0	0	10	11	0	0
TRUE	Empty	Voltage-dependent anion-selective channel protein 2 OS=Rattus norvegicus GN=Vdac2 PE=1 SV=2	VDAC2_RAT	32 kDa		1.1	0.4	[]	0	0	0	0	0	0	1	1	0	0	3	4	1	0	0	0	0	0	1	0	0	0	1	0	0	1	0	0	0	1
TRUE	Empty	Barrier-to-autointegration factor OS=Rattus norvegicus GN=Banf1 PE=1 SV=1	BAF_RAT	10 kDa		1.4	0.00011	Control low, D2 low, D4 low, D6 high, D9 high	0	0	0	0	0	0	0	0	0	0	0	0	0	0	0	0	0	0	3	0	2	0	2	2	2	1	2	1	1	1
TRUE	Empty	Alpha-mannosidase 2 OS=Rattus norvegicus GN=Man2a1 PE=1 SV=2	MA2A1_RAT	131 kDa		1.6	0.52	[]	0	0	2	2	0	0	1	0	0	0	0	0	1	0	0	0	0	0	0	0	0	0	0	0	0	0	0	0	0	0
TRUE	Empty	Intestinal-type alkaline phosphatase 2 OS=Rattus norvegicus PE=1 SV=1	PPBI2_RAT	60 kDa	TRUE	2.2	0.45	[]	0	0	0	0	0	0	0	0	0	0	0	0	0	0	0	0	0	0	0	0	0	0	0	0	0	0	10	9	0	0
TRUE	Empty	Mannan-binding lectin serine protease 1 OS=Rattus norvegicus GN=Masp1 PE=1 SV=2	MASP1_RAT	80 kDa		2.1	0.0031	Control low, D2 low, D4 low, D6 high, D9 low	0	0	0	0	0	0	0	0	0	0	0	0	1	0	0	0	0	0	1	0	3	2	1	2	0	0	0	0	0	0
TRUE	Empty	Transmembrane emp24 domain-containing protein 7 OS=Rattus norvegicus GN=Tmed7 PE=1 SV=1	TMED7_RAT	25 kDa		0.84	0.29	[]	0	0	1	0	0	0	0	0	2	1	2	2	0	0	0	0	1	0	1	3	1	1	0	0	0	0	0	1	0	1
TRUE	Empty	Cluster of Hippocalcin-like protein 1 OS=Rattus norvegicus GN=Hpcal1 PE=1 SV=2 (HPCL1_RAT)	HPCL1_RAT [2]	22 kDa	TRUE	1.4	0.34	[]	0	0	0	0	0	0	2	2	0	0	1	0	1	0	0	0	0	0	1	0	0	0	0	0	0	0	0	0	0	0
TRUE	Empty	Histamine N-methyltransferase OS=Rattus norvegicus GN=Hnmt PE=1 SV=3	HNMT_RAT	34 kDa		1.2	0.62	[]	0	0	0	0	0	0	2	1	0	0	0	0	3	2	0	0	0	0	1	0	0	0	0	0	0	0	0	0	0	0
TRUE	Empty	Coatomer subunit gamma-1 OS=Rattus norvegicus GN=Copg1 PE=2 SV=1	COPG1_RAT	98 kDa		2.2	0.007	Control low, D2 low, D4 low, D6 high, D9 low	0	0	0	0	0	0	0	0	0	0	0	0	0	0	0	0	0	0	1	2	4	1	1	0	0	0	0	0	0	0
TRUE	Empty	Spectrin alpha chain, non-erythrocytic 1 OS=Rattus norvegicus GN=Sptan1 PE=1 SV=2	SPTN1_RAT	285 kDa		0.83	0.78	[]	0	0	0	0	0	0	1	1	0	0	0	0	3	0	0	0	0	0	1	0	0	0	0	0	1	0	0	0	0	0
TRUE	Empty	Inositol monophosphatase 1 OS=Rattus norvegicus GN=Impa1 PE=1 SV=2	IMPA1_RAT	31 kDa		1.1	0.35	[]	0	0	0	0	0	0	1	0	2	0	0	0	1	0	0	0	1	0	0	0	0	0	1	0	0	0	0	0	0	0
TRUE	Empty	Carboxypeptidase B2 OS=Rattus norvegicus GN=Cpb2 PE=2 SV=1	CBPB2_RAT	49 kDa		0.68	0.53	[]	0	0	1	0	0	2	0	1	0	0	0	1	0	0	1	0	0	0	1	0	1	0	0	0	0	0	0	0	0	0
TRUE	Empty	Ras-related protein Rab-5A OS=Rattus norvegicus GN=Rab5a PE=2 SV=1	RAB5A_RAT	24 kDa		1.4	0.17	[]	0	0	0	0	0	0	1	1	0	0	0	1	2	2	0	0	2	0	0	0	0	0	0	0	0	0	0	0	0	0
TRUE	Empty	Cluster of GTPase HRas OS=Rattus norvegicus GN=Hras PE=1 SV=2 (RASH_RAT)	RASH_RAT [2]	21 kDa	TRUE	0.81	0.5	[]	0	0	1	1	0	0	1	1	0	0	1	0	0	2	0	0	1	0	1	0	0	0	0	0	0	0	0	0	0	0
TRUE	Empty	C-1-tetrahydrofolate synthase, cytoplasmic OS=Rattus norvegicus GN=Mthfd1 PE=1 SV=3	C1TC_RAT	101 kDa		1.3	0.59	[]	0	0	0	0	0	0	2	3	0	0	0	0	1	0	0	0	0	0	0	0	0	1	0	0	0	0	0	0	0	0
TRUE	Empty	Dipeptidase 1 OS=Rattus norvegicus GN=Dpep1 PE=2 SV=2	DPEP1_RAT	46 kDa		1.8	0.15	[]	0	0	0	0	0	0	0	0	0	0	0	0	0	0	0	0	0	0	0	0	4	1	2	0	0	0	0	1	0	0
TRUE	Empty	Haloacid dehalogenase-like hydrolase domain-containing protein 2 OS=Rattus norvegicus GN=Hdhd2 PE=2 SV=1	HDHD2_RAT	29 kDa		2.2	0.00067	Control low, D2 low, D4 low, D6 high, D9 low	0	0	0	0	0	0	0	0	0	0	0	0	0	0	0	0	0	0	1	0	0	1	3	0	0	0	0	0	0	0
TRUE	Empty	V-type proton ATPase subunit C 1 OS=Rattus norvegicus GN=Atp6v1c1 PE=2 SV=1	VATC1_RAT	44 kDa		1.9	0.49	[]	0	0	0	0	0	0	1	0	0	0	0	0	4	0	0	0	0	0	0	0	0	0	0	0	0	0	0	0	0	0
TRUE	Empty	Soluble calcium-activated nucleotidase 1 OS=Rattus norvegicus GN=Cant1 PE=1 SV=1	CANT1_RAT	46 kDa		1.9	0.00035	Control high, D2 low, D4 low, D6 low, D9 low	2	0	2	1	1	0	0	0	0	0	1	0	0	0	0	0	0	0	0	0	0	0	0	0	0	0	0	0	0	0
TRUE	Empty	3-ketoacyl-CoA thiolase, mitochondrial OS=Rattus norvegicus GN=Acaa2 PE=2 SV=1	THIM_RAT	42 kDa		1.3	0.52	[]	0	0	0	0	0	0	1	1	1	0	0	0	1	0	0	0	0	0	3	2	0	0	0	0	0	0	0	0	0	0
TRUE	Empty	Delta-aminolevulinic acid dehydratase OS=Rattus norvegicus GN=Alad PE=1 SV=1	HEM2_RAT	36 kDa		1.2	0.64	[]	0	0	0	0	0	0	1	1	0	0	0	0	1	0	0	0	0	0	1	0	0	0	0	0	0	0	0	0	0	0
TRUE	Empty	T-cell surface glycoprotein CD8 alpha chain OS=Rattus norvegicus GN=Cd8a PE=1 SV=1	CD8A_RAT	26 kDa		1.5	0.002	Control low, D2 low, D4 low, D6 high, D9 high	0	0	0	0	0	0	0	0	0	0	0	0	0	0	0	0	0	0	2	2	1	1	2	2	0	0	1	1	1	1
TRUE	Empty	Argininosuccinate lyase OS=Rattus norvegicus GN=Asl PE=2 SV=1	ARLY_RAT	52 kDa		1	0.32	[]	0	0	0	1	0	0	1	1	0	0	0	0	1	0	0	0	0	0	1	0	0	3	1	0	0	0	0	0	0	0
TRUE	Empty	Epithelial cell adhesion molecule OS=Rattus norvegicus GN=Epcam PE=1 SV=1	EPCAM_RAT	35 kDa		0.35	0.9	[]	0	1	2	0	0	0	0	0	0	0	1	1	1	0	0	0	1	0	0	0	0	0	1	0	1	0	1	0	0	0
TRUE	Empty	C-type mannose receptor 2 OS=Rattus norvegicus GN=Mrc2 PE=1 SV=1	MRC2_RAT	167 kDa		0.9	0.05	[]	1	0	2	1	0	1	1	0	1	1	1	1	1	0	0	0	0	0	0	0	1	0	0	0	0	0	1	0	0	0
TRUE	Empty	Vacuolar protein sorting-associated protein 4A OS=Rattus norvegicus GN=Vps4a PE=1 SV=1	VPS4A_RAT	49 kDa	TRUE	0.78	0.34	[]	0	0	2	1	0	2	1	1	0	0	0	1	1	0	0	0	2	0	0	0	0	1	0	0	0	0	0	0	0	0
TRUE	Empty	Acyl-coenzyme A thioesterase 1 OS=Rattus norvegicus GN=Acot1 PE=1 SV=1	ACOT1_RAT	46 kDa		1	0.44	[]	0	0	0	0	0	0	1	2	0	0	0	0	2	0	0	0	0	2	1	0	1	0	0	0	0	0	0	0	0	0
TRUE	Empty	WD repeat-containing protein 1 OS=Rattus norvegicus GN=Wdr1 PE=1 SV=3	WDR1_RAT	66 kDa		1.4	0.46	[]	0	0	0	0	0	0	2	1	0	0	0	0	0	0	0	0	0	0	1	0	1	0	0	0	0	0	0	0	0	0
TRUE	Empty	Glutathione reductase (Fragment) OS=Rattus norvegicus GN=Gsr PE=2 SV=2	GSHR_RAT	46 kDa		0.68	0.73	[]	0	0	0	0	0	0	2	1	0	0	0	1	1	2	0	0	0	0	1	2	1	0	0	0	0	1	0	0	0	0
TRUE	Empty	Keratin, type I cytoskeletal 18 OS=Rattus norvegicus GN=Krt18 PE=1 SV=3	K1C18_RAT	48 kDa	TRUE	2	0.04	Control low, D2 low, D4 low, D6 low, D9 high	0	0	0	0	0	0	0	0	0	0	1	0	0	0	0	0	0	0	0	0	0	0	0	0	0	0	1	4	2	3
TRUE	Empty	Carboxypeptidase D OS=Rattus norvegicus GN=Cpd PE=1 SV=2	CBPD_RAT	153 kDa		1.2	0.28	[]	0	0	0	2	0	1	0	0	0	0	0	0	0	0	0	0	1	0	0	0	0	0	0	0	0	0	0	0	1	0
TRUE	Empty	Platelet-activating factor acetylhydrolase IB subunit beta OS=Rattus norvegicus GN=Pafah1b2 PE=1 SV=1	PA1B2_RAT	26 kDa		0.4	0.95	[]	0	0	1	0	0	0	1	1	0	0	0	0	1	0	0	0	0	0	1	0	1	0	0	0	2	0	0	0	0	0
TRUE	Empty	Cluster of Multidrug resistance protein 1 OS=Rattus norvegicus GN=Abcb1 PE=2 SV=1 (MDR1_RAT)	MDR1_RAT [2]	141 kDa	TRUE	1.1	0.18	[]	0	0	0	0	0	0	1	1	0	0	2	0	1	0	0	0	1	2	0	0	0	0	1	0	0	0	0	0	0	0
TRUE	Empty	Long-chain-fatty-acid--CoA ligase 4 OS=Rattus norvegicus GN=Acsl4 PE=1 SV=1	ACSL4_RAT	74 kDa		1.3	0.6	[]	0	0	1	0	0	0	0	0	0	0	0	0	0	0	0	0	2	2	0	0	0	0	5	2	0	0	0	0	0	0
TRUE	Empty	Actin-related protein 2 OS=Rattus norvegicus GN=Actr2 PE=2 SV=1	ARP2_RAT	45 kDa		0.97	0.71	[]	0	0	0	0	0	0	1	1	0	0	0	0	2	0	0	0	0	0	0	0	0	1	0	0	0	0	0	0	0	0
TRUE	Empty	Oxidized low-density lipoprotein receptor 1 OS=Rattus norvegicus GN=Olr1 PE=2 SV=1	OLR1_RAT	42 kDa		1.3	0.025	Control low, D2 high, D4 high, D6 low, D9 low	0	0	0	0	0	0	1	1	1	0	1	3	2	2	1	0	0	2	1	0	0	0	0	0	0	0	0	0	0	0
TRUE	Empty	Keratin, type II cytoskeletal 6A OS=Rattus norvegicus GN=Krt6a PE=1 SV=1	K2C6A_RAT	59 kDa	TRUE	0.98	0.21	[]	0	0	0	2	0	0	0	0	2	1	2	1	0	0	1	0	0	0	1	0	1	1	1	0	5	5	1	0	2	1
TRUE	Empty	Alcohol dehydrogenase class-3 OS=Rattus norvegicus GN=Adh5 PE=1 SV=2	ADHX_RAT	40 kDa		1.6	0.54	[]	0	0	0	0	0	0	2	1	0	0	0	0	1	0	0	0	0	0	0	0	0	0	0	0	0	0	0	0	0	0
TRUE	Empty	Agrin OS=Rattus norvegicus GN=Agrn PE=1 SV=2	AGRIN_RAT	209 kDa		0.75	0.81	[]	0	0	1	1	0	0	0	0	1	1	0	0	0	0	0	0	2	2	0	0	0	1	0	0	0	0	0	0	0	0
TRUE	Empty	Metallothionein-2 OS=Rattus norvegicus GN=Mt2 PE=1 SV=1	MT2_RAT	6 kDa		1.7	0.26	[]	0	0	0	0	0	1	1	0	1	0	0	0	1	0	0	0	0	0	2	0	0	0	3	7	0	0	0	0	0	0
TRUE	Empty	Dipeptidyl peptidase 3 OS=Rattus norvegicus GN=Dpp3 PE=1 SV=2	DPP3_RAT	83 kDa		1	0.69	[]	0	0	0	0	0	0	1	2	0	0	0	0	2	0	0	0	0	0	0	0	2	0	0	0	0	0	0	0	0	0
TRUE	Empty	Toll-interacting protein OS=Rattus norvegicus GN=Tollip PE=1 SV=1	TOLIP_RAT	30 kDa		1.2	0.014	Control low, D2 high, D4 low, D6 low, D9 low	0	0	0	0	0	0	2	1	1	0	1	1	1	0	0	0	1	0	1	0	0	0	2	0	0	0	0	0	0	0
TRUE	Empty	C-type lectin domain family 2 member D3 OS=Rattus norvegicus GN=Clec2d3 PE=2 SV=1	CL2D3_RAT	28 kDa		1.1	0.26	[]	1	2	1	1	0	0	0	0	2	1	2	0	0	0	0	0	2	0	0	0	0	0	0	0	0	0	0	0	0	0
TRUE	Empty	CMRF35-like molecule 1 OS=Rattus norvegicus GN=Cd300lf PE=2 SV=1	CLM1_RAT	37 kDa		0.86	0.51	[]	0	0	0	0	0	0	0	0	1	1	0	0	0	0	0	0	2	0	0	0	2	2	0	0	0	0	0	3	1	3
TRUE	Empty	Follitropin subunit beta OS=Rattus norvegicus GN=Fshb PE=2 SV=2	FSHB_RAT	15 kDa		0.97	0.34	[]	1	1	0	0	0	1	0	0	2	1	2	0	0	0	0	0	1	0	0	0	2	0	0	0	0	0	0	0	0	0
TRUE	Empty	L-xylulose reductase OS=Rattus norvegicus GN=Dcxr PE=1 SV=1	DCXR_RAT	26 kDa		1.2	0.64	[]	0	0	0	0	0	0	2	0	0	0	0	0	1	0	0	0	0	0	2	2	0	0	0	0	0	0	0	0	0	0
TRUE	Empty	Phosphoserine phosphatase OS=Rattus norvegicus GN=Psph PE=2 SV=1	SERB_RAT	25 kDa		1.7	0.18	[]	0	0	0	0	0	0	0	1	0	0	0	0	1	0	0	0	0	0	4	2	0	0	2	0	0	0	0	0	0	0
TRUE	Empty	Sodium-dependent multivitamin transporter OS=Rattus norvegicus GN=Slc5a6 PE=2 SV=1	SC5A6_RAT	69 kDa		1.2	0.44	[]	0	0	0	0	0	0	1	1	0	0	0	0	1	2	0	0	1	0	0	0	1	0	0	0	0	0	0	0	0	0
TRUE	Empty	Clathrin heavy chain 1 OS=Rattus norvegicus GN=Cltc PE=1 SV=3	CLH1_RAT	192 kDa		1.4	0.27	[]	0	0	0	0	0	0	0	0	0	0	2	1	2	0	0	0	0	2	0	0	0	0	0	0	0	0	0	0	0	0
TRUE	Empty	Oncomodulin OS=Rattus norvegicus GN=Ocm PE=1 SV=2	ONCO_RAT	12 kDa		1.2	0.38	[]	0	0	1	1	0	0	0	0	2	3	0	1	0	0	1	0	1	2	0	0	0	0	0	0	0	0	0	0	0	0
TRUE	Empty	Apolipoprotein C-I OS=Rattus norvegicus GN=Apoc1 PE=3 SV=1	APOC1_RAT	10 kDa		1.6	0.01	Control high, D2 low, D4 low, D6 low, D9 low	1	1	2	1	0	1	0	0	0	0	1	1	0	0	0	0	0	0	0	0	0	0	0	0	0	0	0	0	0	0
TRUE	Empty	Fatty acid-binding protein, epidermal OS=Rattus norvegicus GN=Fabp5 PE=1 SV=3	FABP5_RAT	15 kDa		1.3	0.13	[]	0	0	0	0	0	0	1	2	0	0	1	1	1	0	0	0	0	0	0	0	0	0	0	0	1	0	0	0	0	1
TRUE	Empty	MOB kinase activator 1A OS=Rattus norvegicus GN=Mob1a PE=2 SV=3	MOB1A_RAT	25 kDa		0.94	0.65	[]	0	0	0	0	0	0	1	1	0	0	0	0	2	0	0	0	0	0	0	0	1	0	1	0	0	0	0	0	0	0
TRUE	Empty	AP-2 complex subunit alpha-2 OS=Rattus norvegicus GN=Ap2a2 PE=1 SV=3	AP2A2_RAT	104 kDa		1	0.69	[]	0	0	0	0	0	0	1	1	0	0	0	0	1	0	0	0	0	0	1	0	0	0	0	0	0	0	0	0	0	0
TRUE	Empty	L-selectin OS=Rattus norvegicus GN=Sell PE=2 SV=1	LYAM1_RAT	42 kDa		0.72	0.23	[]	0	0	0	0	0	1	0	0	0	0	0	1	0	0	1	0	0	0	0	2	2	0	1	0	0	0	2	0	1	0
TRUE	Empty	Adhesion G protein-coupled receptor F5 OS=Rattus norvegicus GN=Adgrf5 PE=1 SV=1	AGRF5_RAT	149 kDa		0.64	0.77	[]	0	0	0	1	1	0	0	0	0	3	1	0	0	0	0	0	1	2	1	2	0	0	0	0	0	0	0	0	0	0
TRUE	Empty	Protein NDRG1 OS=Rattus norvegicus GN=Ndrg1 PE=1 SV=1	NDRG1_RAT	43 kDa		0.85	0.61	[]	0	0	1	0	0	0	1	1	0	0	0	0	1	0	0	0	0	0	1	2	0	0	1	0	0	0	0	0	0	0
TRUE	Empty	BRO1 domain-containing protein BROX OS=Rattus norvegicus GN=Brox PE=2 SV=1	BROX_RAT	46 kDa		0.71	0.81	[]	0	0	2	1	0	0	0	1	0	0	1	0	0	0	0	0	1	2	0	0	0	1	0	0	0	0	0	0	0	0
TRUE	Empty	UDP-glucose 6-dehydrogenase OS=Rattus norvegicus GN=Ugdh PE=1 SV=1	UGDH_RAT	55 kDa		2.2	0.45	[]	0	0	0	0	0	0	1	1	0	0	0	0	0	0	0	0	0	0	0	0	0	0	0	0	0	0	0	0	0	0
TRUE	Empty	2-amino-3-carboxymuconate-6-semialdehyde decarboxylase OS=Rattus norvegicus GN=Acmsd PE=1 SV=1	ACMSD_RAT	38 kDa		1	0.69	[]	0	0	0	0	0	0	0	1	0	0	0	0	3	0	0	0	0	0	1	0	0	0	0	0	0	0	0	0	0	0
TRUE	Empty	Hypoxanthine-guanine phosphoribosyltransferase OS=Rattus norvegicus GN=Hprt1 PE=1 SV=1	HPRT_RAT	24 kDa		1.1	0.65	[]	0	0	0	1	0	0	2	0	0	0	0	0	0	0	0	0	0	0	1	0	0	0	0	0	0	0	0	0	0	0
TRUE	Empty	Platelet factor 4 OS=Rattus norvegicus GN=Pf4 PE=1 SV=1	PLF4_RAT	11 kDa		2.2	0.0059	Control low, D2 low, D4 low, D6 high, D9 low	0	0	0	0	0	0	0	0	0	0	0	0	0	0	0	0	0	0	1	0	2	2	2	2	0	0	0	0	0	0
TRUE	Empty	Mannan-binding lectin serine protease 2 OS=Rattus norvegicus GN=Masp2 PE=1 SV=2	MASP2_RAT	76 kDa		2.2	0.45	[]	0	0	0	0	0	0	0	0	0	0	0	0	0	0	0	0	0	0	0	0	0	0	0	0	2	6	0	0	0	0
TRUE	Empty	Thioredoxin reductase 1, cytoplasmic OS=Rattus norvegicus GN=Txnrd1 PE=1 SV=5	TRXR1_RAT	55 kDa		1	0.45	[]	0	0	0	0	0	0	1	1	0	0	0	0	1	0	0	0	1	0	1	2	0	0	1	0	0	0	0	0	0	0
TRUE	Empty	Methylmalonate-semialdehyde dehydrogenase [acylating], mitochondrial OS=Rattus norvegicus GN=Aldh6a1 PE=1 SV=1	MMSA_RAT	58 kDa		1.2	0.31	[]	0	0	0	0	0	0	1	0	0	0	0	0	1	2	0	0	0	0	1	0	0	1	2	0	0	0	0	0	0	0
TRUE	Empty	Sulfotransferase family cytosolic 1B member 1 OS=Rattus norvegicus GN=Sult1b1 PE=1 SV=2	ST1B1_RAT	35 kDa		2.2	0.12	[]	0	0	0	0	0	0	1	1	0	0	0	1	0	0	0	0	0	0	0	0	0	0	0	0	0	0	0	0	0	0
TRUE	Empty	Epithelial discoidin domain-containing receptor 1 OS=Rattus norvegicus GN=Ddr1 PE=2 SV=1	DDR1_RAT	101 kDa		1.1	0.44	[]	0	0	0	1	0	0	0	0	0	0	0	0	2	0	0	0	0	0	0	2	1	0	0	0	0	0	0	0	0	0
TRUE	Empty	Complement C5 (Fragment) OS=Rattus norvegicus GN=C5 PE=1 SV=2	CO5_RAT	9 kDa		0.88	0.63	[]	0	0	1	1	1	1	1	1	0	0	0	0	1	4	0	0	0	0	0	0	0	0	0	0	0	1	0	0	0	0
TRUE	Empty	Fibulin-5 OS=Rattus norvegicus GN=Fbln5 PE=2 SV=1	FBLN5_RAT	50 kDa		1.3	0.16	[]	0	0	1	0	0	0	1	0	0	0	0	0	1	0	0	0	0	0	2	0	2	0	0	0	0	0	0	0	0	0
TRUE	Empty	Creatine kinase B-type OS=Rattus norvegicus GN=Ckb PE=1 SV=2	KCRB_RAT	43 kDa		0.85	0.67	[]	0	0	0	0	1	0	1	0	0	0	2	1	0	0	0	0	1	0	0	0	2	1	0	0	0	0	0	0	0	0
TRUE	Empty	45 kDa calcium-binding protein OS=Rattus norvegicus GN=Sdf4 PE=1 SV=1	CAB45_RAT	42 kDa		1.2	0.3	[]	1	0	1	2	0	0	0	0	2	1	0	1	0	0	0	0	1	0	0	0	0	0	0	0	0	0	0	0	0	0
TRUE	Empty	60S ribosomal protein L12 OS=Rattus norvegicus GN=Rpl12 PE=2 SV=1	RL12_RAT	18 kDa		2.2	0.27	[]	0	0	0	0	0	0	0	0	0	0	0	0	0	0	0	0	0	0	3	3	0	0	1	0	0	0	0	0	0	0
TRUE	Empty	Reticulon-4 receptor-like 1 OS=Rattus norvegicus GN=Rtn4rl1 PE=2 SV=1	R4RL1_RAT	50 kDa		2.2	0.035	Control high, D2 low, D4 low, D6 low, D9 low	0	0	2	1	1	1	0	0	0	0	0	0	0	0	0	0	0	0	0	0	0	0	0	0	0	0	0	0	0	0
TRUE	Empty	Phenazine biosynthesis-like domain-containing protein OS=Rattus norvegicus GN=Pbld PE=2 SV=1	PBLD_RAT	32 kDa		0.96	0.72	[]	0	0	0	0	0	0	1	1	0	0	0	0	1	2	0	0	0	0	1	2	0	0	0	0	0	0	0	0	0	0
TRUE	Empty	V-type proton ATPase subunit S1 OS=Rattus norvegicus GN=Atp6ap1 PE=2 SV=1	VAS1_RAT	51 kDa		0.74	0.82	[]	0	0	2	1	0	0	0	0	0	0	0	1	0	0	2	0	0	0	0	0	0	1	0	0	0	0	0	0	0	0
TRUE	Empty	F-actin-capping protein subunit alpha-2 OS=Rattus norvegicus GN=Capza2 PE=1 SV=1	CAZA2_RAT	33 kDa		1.8	0.5	[]	0	0	0	0	0	0	1	3	0	0	0	0	1	0	0	0	0	0	0	0	0	0	0	0	0	0	0	0	0	0
TRUE	Empty	A-kinase anchor protein 2 OS=Rattus norvegicus GN=Akap2 PE=1 SV=1	AKAP2_RAT	96 kDa		1.7	0.52	[]	0	0	0	0	0	0	1	0	0	0	0	0	1	4	0	0	0	0	1	0	0	0	0	0	0	0	0	0	0	0
TRUE	Empty	E-selectin OS=Rattus norvegicus GN=Sele PE=2 SV=1	LYAM2_RAT	60 kDa		1.4	0.23	[]	0	0	0	0	0	0	0	0	0	1	0	0	0	0	0	0	0	0	0	0	0	1	0	0	0	0	1	3	0	1
TRUE	Empty	Sodium/glucose cotransporter 2 OS=Rattus norvegicus GN=Slc5a2 PE=2 SV=1	SC5A2_RAT	73 kDa		0.92	0.32	[]	0	0	0	1	0	0	0	1	0	0	1	2	1	0	0	0	0	2	0	0	1	1	1	2	0	0	0	0	0	0
TRUE	Empty	Glycerol kinase OS=Rattus norvegicus GN=Gk PE=2 SV=1	GLPK_RAT	57 kDa		1.4	0.58	[]	0	0	0	1	0	0	2	1	0	0	0	0	1	0	0	0	0	0	0	0	0	0	0	0	0	0	0	0	0	0
TRUE	Empty	Heat shock 70 kDa protein 4 OS=Rattus norvegicus GN=Hspa4 PE=1 SV=1	HSP74_RAT	94 kDa	TRUE	1	0.7	[]	0	0	0	0	0	0	2	3	0	0	0	0	1	2	0	0	0	0	2	0	0	0	0	0	0	0	0	0	0	0
TRUE	Empty	Solute carrier family 13 member 2 OS=Rattus norvegicus GN=Slc13a2 PE=2 SV=2	S13A2_RAT	64 kDa		1.5	0.56	[]	0	0	0	0	0	0	1	2	0	0	0	0	1	6	0	0	0	0	0	0	1	0	0	0	0	0	0	0	0	0
TRUE	Empty	T-complex protein 1 subunit delta OS=Rattus norvegicus GN=Cct4 PE=1 SV=3	TCPD_RAT	58 kDa		1.7	0.52	[]	0	0	0	0	0	0	2	3	0	0	0	0	1	0	0	0	0	0	0	0	0	0	0	0	0	0	0	0	0	0
TRUE	Empty	Activin receptor type-1 OS=Rattus norvegicus GN=Acvr1 PE=2 SV=1	ACVR1_RAT	57 kDa		1.2	0.12	[]	1	1	1	1	0	0	0	0	0	0	1	0	0	0	0	2	0	2	0	0	0	0	0	0	0	0	0	0	0	0
TRUE	Empty	Adenine phosphoribosyltransferase OS=Rattus norvegicus GN=Aprt PE=1 SV=1	APT_RAT	20 kDa		1.1	0.56	[]	0	0	0	1	0	0	2	1	0	0	0	0	1	0	0	0	1	0	0	0	0	0	0	0	0	0	0	0	0	0
TRUE	Empty	Nicastrin OS=Rattus norvegicus GN=Ncstn PE=1 SV=1	NICA_RAT	78 kDa		1.1	0.39	[]	0	0	0	0	0	0	1	1	0	0	1	1	1	2	0	0	0	0	0	0	0	0	1	0	0	0	0	0	0	0
TRUE	Empty	Fibrinogen-like protein 1 OS=Rattus norvegicus GN=Fgl1 PE=2 SV=1	FGL1_RAT	36 kDa		0.78	0.69	[]	0	0	1	1	0	0	0	1	0	0	1	1	0	0	0	0	1	0	0	0	0	0	1	0	0	0	0	0	0	0
TRUE	Empty	Ubiquitin-conjugating enzyme E2 N OS=Rattus norvegicus GN=Ube2n PE=1 SV=1	UBE2N_RAT	17 kDa		0.95	0.37	[]	0	0	0	0	0	0	1	1	0	0	0	0	2	0	0	0	1	0	0	2	0	1	0	0	0	0	0	0	0	0
TRUE	Empty	F-actin-capping protein subunit beta OS=Rattus norvegicus GN=Capzb PE=1 SV=1	CAPZB_RAT	31 kDa		0.68	0.65	[]	0	0	0	0	0	0	0	1	0	0	0	1	1	0	0	0	0	2	1	0	0	0	0	0	1	0	0	0	0	0
TRUE	Empty	Solute carrier organic anion transporter family member 4C1 OS=Rattus norvegicus GN=Slco4c1 PE=1 SV=1	SO4C1_RAT	79 kDa		1.1	0.65	[]	0	0	0	0	0	0	1	1	0	0	0	0	3	0	0	0	0	0	0	0	0	0	0	0	1	0	0	0	0	0
TRUE	Empty	Dipeptidase 2 OS=Rattus norvegicus GN=Dpep2 PE=2 SV=1	DPEP2_RAT	53 kDa		2.2	0.45	[]	0	0	2	2	0	0	0	0	0	0	0	0	0	0	0	0	0	0	0	0	0	0	0	0	0	0	0	0	0	0
TRUE	Empty	Chymotrypsin-like elastase family member 2A OS=Rattus norvegicus GN=Cela2a PE=2 SV=1	CEL2A_RAT	29 kDa		1.4	0.37	[]	0	0	0	0	0	0	0	0	0	0	0	0	0	0	0	0	0	0	0	0	2	0	1	0	0	0	1	1	0	0
TRUE	Empty	Glutathione S-transferase Mu 1 OS=Rattus norvegicus GN=Gstm1 PE=1 SV=2	GSTM1_RAT	26 kDa	TRUE	1.2	0.63	[]	0	0	0	1	0	0	1	0	0	0	0	0	0	0	0	0	1	0	0	0	0	0	2	2	0	0	0	0	0	0
TRUE	Empty	Guanidinoacetate N-methyltransferase OS=Rattus norvegicus GN=Gamt PE=1 SV=2	GAMT_RAT	26 kDa		0.92	0.73	[]	0	0	0	0	0	0	1	0	0	0	0	0	1	0	0	0	0	0	1	0	0	0	0	0	0	0	0	0	0	0
TRUE	Empty	Ras-related protein Rab-2A OS=Rattus norvegicus GN=Rab2a PE=2 SV=1	RAB2A_RAT	24 kDa		1.5	0.55	[]	0	0	0	0	0	0	1	1	0	0	0	0	1	0	0	0	0	0	0	0	0	0	0	0	0	0	0	0	0	0
TRUE	Empty	Inositol oxygenase OS=Rattus norvegicus GN=Miox PE=1 SV=2	MIOX_RAT	33 kDa		1	0.7	[]	0	0	0	0	0	0	2	1	0	0	0	0	1	0	0	0	0	0	1	0	0	0	0	0	0	0	0	0	0	0
TRUE	Empty	Neurogenic locus notch homolog protein 2 OS=Rattus norvegicus GN=Notch2 PE=1 SV=1	NOTC2_RAT	265 kDa		0.61	0.88	[]	0	0	1	1	0	0	0	0	0	0	0	2	0	0	0	2	0	0	0	0	1	1	0	0	0	0	0	0	0	0
TRUE	Empty	Eukaryotic translation initiation factor 5A-1 OS=Rattus norvegicus GN=Eif5a PE=1 SV=3	IF5A1_RAT	17 kDa		0.94	0.72	[]	0	0	0	0	0	0	1	1	0	0	0	0	1	0	0	0	0	0	0	2	0	0	0	0	0	0	0	0	0	0
TRUE	Empty	Trans-Golgi network integral membrane protein TGN38 OS=Rattus norvegicus GN=Ttgn1 PE=1 SV=1	TGON3_RAT	38 kDa		1.4	0.56	[]	0	0	1	1	0	0	1	1	0	0	0	0	0	0	0	0	0	0	0	0	0	0	0	0	0	0	0	0	0	0
TRUE	Empty	Cluster of AP-2 complex subunit beta OS=Rattus norvegicus GN=Ap2b1 PE=1 SV=1 (AP2B1_RAT)	AP2B1_RAT [2]	105 kDa	TRUE	1.8	0.5	[]	0	0	0	0	0	0	0	1	0	0	0	0	3	0	0	0	0	0	0	0	0	0	0	0	0	0	0	0	0	0
TRUE	Empty	Spondin-1 OS=Rattus norvegicus GN=Spon1 PE=1 SV=1	SPON1_RAT	91 kDa		1.2	0.62	[]	0	0	0	2	0	0	0	1	0	0	0	0	1	0	0	0	0	0	0	0	0	0	0	0	0	0	0	0	0	0
TRUE	Empty	Cationic trypsin-3 OS=Rattus norvegicus GN=Try3 PE=2 SV=1	TRY3_RAT	26 kDa		2	0.48	[]	0	0	0	0	0	0	0	0	0	0	0	0	0	0	0	0	0	0	0	0	1	0	0	0	0	0	5	3	0	0
TRUE	Empty	Serum paraoxonase/arylesterase 1 OS=Rattus norvegicus GN=Pon1 PE=1 SV=3	PON1_RAT	39 kDa		0.76	0.75	[]	0	0	0	1	0	1	0	1	0	0	0	0	1	0	0	0	0	0	0	0	2	0	0	0	0	0	0	0	0	0
TRUE	Empty	Protocadherin-16 OS=Rattus norvegicus GN=Dchs1 PE=3 SV=2	PCD16_RAT	346 kDa		2.2	0.079	[]	0	1	1	1	0	0	0	0	0	0	0	0	0	0	0	0	0	0	0	0	0	0	0	0	0	0	0	0	0	0
TRUE	Empty	Adenylate kinase isoenzyme 1 OS=Rattus norvegicus GN=Ak1 PE=1 SV=3	KAD1_RAT	22 kDa		1.5	0.55	[]	0	0	0	1	0	0	0	0	0	0	1	2	0	0	0	0	0	0	0	0	0	0	0	0	0	0	0	0	0	0
TRUE	Empty	PDZ domain-containing protein GIPC1 OS=Rattus norvegicus GN=Gipc1 PE=1 SV=2	GIPC1_RAT	36 kDa		1.4	0.57	[]	0	0	0	0	0	0	1	0	0	0	0	0	0	0	0	0	0	0	0	0	0	0	0	0	1	0	0	0	0	0
TRUE	Empty	Metallo-beta-lactamase domain-containing protein 1 OS=Rattus norvegicus GN=Mblac1 PE=2 SV=1	MBLC1_RAT	26 kDa		1.9	0.25	[]	0	0	0	1	0	0	0	0	0	0	0	0	0	0	0	0	0	0	1	0	2	1	0	0	0	0	0	0	0	0
TRUE	Empty	Beta-ureidopropionase OS=Rattus norvegicus GN=Upb1 PE=1 SV=1	BUP1_RAT	44 kDa		1.4	0.35	[]	0	0	0	0	0	0	1	1	0	0	0	0	1	0	0	0	1	0	0	0	0	0	0	0	0	0	0	0	0	0
TRUE	Empty	Cytochrome b5 OS=Rattus norvegicus GN=Cyb5a PE=1 SV=2	CYB5_RAT	15 kDa		2.2	0.23	[]	0	0	0	0	0	0	0	0	0	0	0	0	0	0	0	0	0	0	1	0	0	0	3	5	0	0	0	0	0	0
TRUE	Empty	Fumarate hydratase, mitochondrial OS=Rattus norvegicus GN=Fh PE=1 SV=1	FUMH_RAT	54 kDa		1.4	0.58	[]	0	0	0	0	0	0	1	1	0	0	0	0	0	2	0	0	0	0	0	0	0	0	0	0	0	0	0	0	0	0
TRUE	Empty	Coagulation factor X OS=Rattus norvegicus GN=F10 PE=2 SV=1	FA10_RAT	54 kDa		1.7	0.52	[]	0	0	0	0	0	0	0	0	0	0	0	0	0	0	0	0	0	0	1	2	0	0	0	0	1	0	0	0	0	0
TRUE	Empty	Solute carrier family 22 member 4 OS=Rattus norvegicus GN=Slc22a4 PE=1 SV=1	S22A4_RAT	62 kDa		1.4	0.16	[]	0	0	0	0	0	0	1	0	0	0	1	1	1	0	0	0	1	0	0	0	0	0	0	0	0	0	0	0	0	0
TRUE	Empty	Carboxylesterase 5A OS=Rattus norvegicus GN=Ces5a PE=1 SV=1	EST5A_RAT	64 kDa		1.5	0.55	[]	0	0	0	0	0	0	0	0	0	0	0	0	0	0	0	0	0	2	0	0	0	0	0	0	2	1	0	0	0	0
TRUE	Empty	Hypoxia up-regulated protein 1 OS=Rattus norvegicus GN=Hyou1 PE=1 SV=1	HYOU1_RAT	111 kDa		0.95	0.72	[]	1	1	0	0	0	0	0	0	0	0	0	0	0	0	0	0	2	2	0	0	0	0	0	2	0	0	0	0	0	0
TRUE	Empty	Plasminogen activator inhibitor 1 OS=Rattus norvegicus GN=Serpine1 PE=2 SV=1	PAI1_RAT	45 kDa		2.2	0.45	[]	0	0	1	1	0	0	0	0	0	0	0	0	0	0	0	0	0	0	0	0	0	0	0	0	0	0	0	0	0	0
TRUE	Empty	Acylphosphatase-2 OS=Rattus norvegicus GN=Acyp2 PE=1 SV=2	ACYP2_RAT	11 kDa		1.7	0.31	[]	0	0	0	0	0	0	1	1	0	0	0	0	0	0	0	0	0	0	1	0	0	0	2	2	0	0	0	0	0	0
TRUE	Empty	Myosin regulatory light chain 12B OS=Rattus norvegicus GN=Myl12b PE=1 SV=3	ML12B_RAT	20 kDa		1.3	0.17	[]	0	0	0	0	0	0	1	0	0	0	1	1	0	0	0	0	1	0	1	0	0	0	0	0	0	0	0	0	0	0
TRUE	Empty	Sodium/myo-inositol cotransporter 2 OS=Rattus norvegicus GN=Slc5a11 PE=1 SV=2	SC5AB_RAT	74 kDa		1.4	0.57	[]	0	0	0	0	0	0	1	1	0	0	0	0	1	0	0	0	0	0	0	0	0	0	0	0	0	0	0	0	0	0
TRUE	Empty	Syntaxin-3 OS=Rattus norvegicus GN=Stx3 PE=2 SV=1	STX3_RAT	33 kDa		1.7	0.51	[]	0	0	0	0	0	0	1	1	0	0	0	0	1	0	0	0	0	0	0	0	0	0	0	0	0	0	0	0	0	0
TRUE	Empty	Ubiquitin fusion degradation protein 1 homolog OS=Rattus norvegicus GN=Ufd1l PE=1 SV=1	UFD1_RAT	34 kDa		2.2	< 0.00010	Control low, D2 low, D4 low, D6 high, D9 low	0	0	0	0	0	0	0	0	0	0	0	0	0	0	0	0	0	0	1	0	2	0	1	0	0	0	0	0	0	0
TRUE	Empty	Gamma-glutamylaminecyclotransferase OS=Rattus norvegicus GN=Ggact PE=2 SV=1	GGACT_RAT	17 kDa		2.2	0.00017	Control low, D2 low, D4 low, D6 high, D9 low	0	0	0	0	0	0	0	0	0	0	0	0	0	0	0	0	0	0	1	0	1	0	2	0	0	0	0	0	0	0
TRUE	Empty	ADP-ribosylation factor-like protein 3 OS=Rattus norvegicus GN=Arl3 PE=1 SV=2	ARL3_RAT	20 kDa		2.2	0.073	[]	0	0	0	0	0	0	1	1	0	0	0	1	0	0	0	0	0	0	0	0	0	0	0	0	0	0	0	0	0	0
TRUE	Empty	Dihydrofolate reductase OS=Rattus norvegicus GN=Dhfr PE=2 SV=3	DYR_RAT	22 kDa		1.2	0.64	[]	0	0	0	0	0	0	1	1	0	0	0	0	1	0	0	0	0	0	1	0	0	0	0	0	0	0	0	0	0	0
TRUE	Empty	Selenoprotein P OS=Rattus norvegicus GN=Sepp1 PE=1 SV=2	SEPP1_RAT	43 kDa		1.4	0.58	[]	0	0	0	0	1	1	0	0	0	0	2	0	0	0	0	0	0	0	0	0	0	0	0	0	0	0	0	0	0	0
TRUE	Empty	Beta-lactamase-like protein 2 OS=Rattus norvegicus GN=Lactb2 PE=2 SV=1	LACB2_RAT	32 kDa		1.6	0.53	[]	0	0	0	0	0	0	1	1	0	0	0	0	1	0	0	0	0	0	0	0	0	0	0	0	0	0	0	0	0	0
TRUE	Empty	Keratin, type II cytoskeletal 73 OS=Rattus norvegicus GN=Krt73 PE=1 SV=1	K2C73_RAT	60 kDa	TRUE	2.2	0.11	[]	0	0	0	0	0	0	0	0	0	0	0	0	0	0	0	0	0	0	0	0	0	0	0	0	10	0	0	0	2	1
TRUE	Empty	DNA damage-binding protein 1 OS=Rattus norvegicus GN=Ddb1 PE=1 SV=1	DDB1_RAT	127 kDa		2.2	0.013	Control low, D2 low, D4 low, D6 high, D9 low	0	0	0	0	0	0	0	0	0	0	0	0	0	0	0	0	0	0	1	0	2	1	1	0	0	0	0	0	0	0
TRUE	Empty	Heat shock protein 105 kDa OS=Rattus norvegicus GN=Hsph1 PE=1 SV=1	HS105_RAT	96 kDa	TRUE	1.6	0.54	[]	0	0	0	0	0	0	1	1	0	0	0	0	0	0	0	0	0	0	1	0	0	0	0	0	0	0	0	0	0	0
TRUE	Empty	Glycine amidinotransferase, mitochondrial OS=Rattus norvegicus GN=Gatm PE=1 SV=1	GATM_RAT	48 kDa		1	0.7	[]	0	0	0	0	0	0	0	0	0	0	2	0	1	0	0	0	0	0	1	0	0	0	0	0	0	0	0	0	0	0
TRUE	Empty	Cluster of ADP/ATP translocase 2 OS=Rattus norvegicus GN=Slc25a5 PE=1 SV=3 (ADT2_RAT)	ADT2_RAT [2]	33 kDa	TRUE	2.2	0.45	[]	0	0	0	0	0	0	0	0	0	0	1	2	0	0	0	0	0	0	0	0	0	0	0	0	0	0	0	0	0	0
TRUE	Empty	Putative L-aspartate dehydrogenase OS=Rattus norvegicus GN=Aspdh PE=2 SV=1	ASPD_RAT	31 kDa		1	0.69	[]	0	0	0	0	0	0	1	0	0	0	0	0	1	0	0	0	0	0	1	0	0	0	0	0	0	0	0	0	0	0
TRUE	Empty	Osteoclast-stimulating factor 1 OS=Rattus norvegicus GN=Ostf1 PE=1 SV=1	OSTF1_RAT	24 kDa		1	0.69	[]	0	0	0	0	0	0	0	1	0	0	0	0	1	0	0	0	0	0	1	0	0	0	0	0	0	0	0	0	0	0
TRUE	Empty	Serine/threonine-protein phosphatase PP1-alpha catalytic subunit OS=Rattus norvegicus GN=Ppp1ca PE=1 SV=1	PP1A_RAT	38 kDa		1.5	0.55	[]	0	0	0	0	0	0	1	0	0	0	0	0	1	0	0	0	0	0	0	0	0	0	0	0	0	0	0	0	0	0
TRUE	Empty	N-acetylated-alpha-linked acidic dipeptidase-like protein OS=Rattus norvegicus GN=Naaladl1 PE=1 SV=1	NALDL_RAT	81 kDa		2.2	0.45	[]	0	0	0	0	0	0	0	0	0	0	0	0	0	0	0	0	0	0	0	0	0	0	0	0	0	0	1	3	0	0
TRUE	Empty	DnaJ homolog subfamily C member 5 OS=Rattus norvegicus GN=Dnajc5 PE=1 SV=1	DNJC5_RAT	22 kDa		1.7	0.099	[]	0	0	0	0	0	0	1	0	0	0	0	0	0	2	0	0	0	2	0	0	0	0	0	0	0	0	0	0	0	0
TRUE	Empty	Ubiquitin thioesterase OTUB1 OS=Rattus norvegicus GN=Otub1 PE=1 SV=1	OTUB1_RAT	31 kDa		1.5	0.56	[]	0	0	0	0	0	0	1	0	0	0	0	0	0	2	0	0	0	0	0	0	0	0	0	0	0	0	0	0	0	0
TRUE	Empty	Proteasome subunit alpha type-6 OS=Rattus norvegicus GN=Psma6 PE=1 SV=1	PSA6_RAT	27 kDa		1.4	0.58	[]	0	0	0	0	0	0	1	1	0	0	0	0	1	0	0	0	0	0	0	0	0	0	0	0	0	0	0	0	0	0
TRUE	Empty	Dynactin subunit 2 OS=Rattus norvegicus GN=Dctn2 PE=1 SV=1	DCTN2_RAT	44 kDa		2.2	0.45	[]	0	0	0	0	0	0	0	0	0	0	0	0	2	0	0	0	0	0	0	0	0	0	0	0	0	0	0	0	0	0
TRUE	Empty	Xylulose kinase OS=Rattus norvegicus GN=Xylb PE=2 SV=1	XYLB_RAT	58 kDa		1.4	0.58	[]	0	0	0	0	0	0	1	0	0	0	0	0	1	0	0	0	0	0	0	0	0	0	0	0	0	0	0	0	0	0
TRUE	Empty	Aminopeptidase B OS=Rattus norvegicus GN=Rnpep PE=1 SV=2	AMPB_RAT	73 kDa		2.2	0.45	[]	0	0	0	0	0	0	1	0	0	0	0	0	0	0	0	0	0	0	0	0	0	0	0	0	0	0	0	0	0	0
TRUE	Empty	Protein ERGIC-53 OS=Rattus norvegicus GN=Lman1 PE=1 SV=1	LMAN1_RAT	58 kDa		2.2	0.45	[]	0	0	2	0	0	0	0	0	0	0	0	0	0	0	0	0	0	0	0	0	0	0	0	0	0	0	0	0	0	0
TRUE	Empty	Carboxypeptidase B OS=Rattus norvegicus GN=Cpb1 PE=1 SV=1	CBPB1_RAT	48 kDa		2.2	0.45	[]	0	0	0	0	0	0	0	0	0	0	0	0	0	0	0	0	0	0	0	0	0	2	0	0	0	0	0	0	0	0
TRUE	Empty	Complement component C8 beta chain OS=Rattus norvegicus GN=C8b PE=2 SV=2	CO8B_RAT	67 kDa		2.2	0.45	[]	0	0	0	1	0	0	0	0	0	0	0	0	0	0	0	0	0	0	0	0	0	0	0	0	0	0	0	0	0	0
